# Supplementary material for: Genome-wide identification and expression analysis of the regulator of chromosome condensation 1 gene family in wheat (Triticum aestivum L.)
Source: Front Plant Sci. 2023 Feb 24;14:1124905. doi: 10.3389/fpls.2023.1124905 (PMC9998523; doi:10.3389/fpls.2023.1124905)
Supplement: Supplementary file 1 [file Table_1.xlsx]

## Sheet: Table S1
Table S1. The details of the identified RCC1 genes in wheat, emmer wheat and Aegilops tauschii
Ta
GeneID	TranscriptID	start (bp)	end (bp)	Length	PI	MW	pep	pep_length	Subcellular location
TraesCS1A02G020400	TraesCS1A02G020400.1	10051720	10058221	6502	8.81	96614.1	MYTKGPPLDVLRASISSAPSTSSHGSAQDDCDSLGDVYVWGEVVCDNSARTSSDTVIRSGKTDFLLPKPLESNLVLDVYHVDCGVRHASLVTRNGEVFTWGEDSGGRLGHGTREDSVHRLVESLAACNIDFVACGEFHTCAVTTTGELYTWGDGTHNVGLLGHGTDVGHWIPRRISGLEGLQIAYVSCGTWHTALITSMGQLFTFGDGSFGVLGHGDLKSISCPREVESLSGLKTIVACGVWHTAAIVEVIVTQSSATVSAGKLFTWGDGDKHRLGHGDKEARLKPTCVASLIDYFYRVACGHSLTVGLTTSGKVWTMGNSVYGQLGNLNSDGRPCLVEDKIASEHVLQIACGSHVAVLTSRSEVFTWGKGANGRLGHGDIEDRKVPTTVEALRDRAVR…	892	nucleus
TraesCS1A02G071100	TraesCS1A02G071100.1	53850045	53859233	9189	8.28	59668.5	MPASAAEAAAEGEEKAAEAGGRELLYCGTVRFDIMGRKVKGGHEGRGNLVSPTRLRPLVVDIRFVASGCAACHCVALSADGRCFSWGRNENGQLGHGDTLLRNLPTVVSELSKYNIIAGVGRKHTVVVTDEGKSFAFGDNKHGQLGTGSLKSGTVVSPVPCLVTKATNAVCGADFTVLSSVEGSSILTAGLPQYGQLGHGSDNEYNAKVSSVSLVYDPQPHPRAIAAFSGNTVVKVCGTNHTVAADSCGFVYTWGFGGYGRLGHNEQKDEWQPRLVEIFQKSNILGPNDIISAGSSSACTAGGRGQLYMWGKVKNSGDEWMYPKPVMDLSGWNIRCMASGNMHHTVGADDSCISGHSEYGELGYGPTQKSSVNPKKVDILEGMHVTSVGCGVGMSLIVV…	566	nucleus
TraesCS1A02G071200	TraesCS1A02G071200.1	53865089	53869197	4109	8.72	39862.2	MPARAAAAAAEGEEKAAEAGGRELLYCGTVRFDIMGRKVKGGVQGRGNLVSPTRLRPLVVDIRLVASGCAACHCVALSSDGRCFSWGRNEKGQLGHGDTLLRNLPTVVSKLSKYNIIAGVGRNHTVVVTDEGKSFAFGDNRHGQLGTGSLRSGTKVLPVPCLVTKATNAVCGAEFTVLSSVEGSSILTAGLPQYGQLGHGSDNEYNANASSVRLTYDPQPHPRAIAALSGKTVVKVCGTNHTVAVDSSGFVYSWGFGGYGRLGHNEQKDEWQPRLVEIFQKNNMLSPSDIISAGSSSACTAGGRGQLYVWGKLKNWGDECMYPKPVRDLSGWNIRCMASGDMHHIIGAEDSCISGLSEYGELGYGPTQKYIYLKC	375	cytoplasm
TraesCS1A02G076400	TraesCS1A02G076400.1	59130571	59138769	8199	6.57	43954.4	MWRARRWPRPRWFSSDTAAVGADSGNPARRRVAALWGNGDHGRLGLGALESRWSPTACPFLTRPADPPTSLACGGAHTLFLTEGGRVFATGLNDFGQLGIGSSMPHTLDPVEVSGFQEIVQISAGNHHSCAVTAYGELFVWGKNSSGQLGLGKSAGKVVSTPRKVDYLADVRVKMTAGSEHSIVVTEDGEALSWGAAGAGRLGHGHKSSFLGFTMTSNEYTPRLIKNLDGIKIKRIAGMLHSACIDEKGTVFMFGQKTEKVLGRSNDAPRPSVVEEIQFSEEVACGGYHTCAVTDGDLYSWGSNENGCLGLGGTGMVRFPEVVRSSLFKLPVSKVSCGWKHTAVISGEDIYTWGGGANGTFFEEGHSSGGQLGHGNDVDYCEPMMVELGKNARAVHVSC…	413	nucleus
TraesCS1A02G240600	TraesCS1A02G240600.1	427814329	427823554	9226	9.13	113568	MMSDASSDLGGGRAGPVERDIEQAITALKKGAYLLKYGRRGKPKFCPFRLSNDESILIWSGKEEKQLRLSHVSRIIPGQRTAIFQRYPRPEKECQSFSLISHDRSLDIICKDKDEAEVFAGLKTLISRSHQRKWRTESRSDMLSSGTTSPRTYTRRSSPLSSPFSSNDSVHKDGSENRLRSPYGSPPKVGLDKAFSDIVSYAAPPRPFFPSDSNVGSVHSVSSGHSDNTNGNSRGIMDAFRVSLSSAVSSSSHGSGHDDGDALGDVFIWGEGTGEGILGGGNSRVGSSSGAKMDCVPKPLEFAGRLDVQNISCGGRHATLVTKQGEVYSWGEESGGRLGHGVDCDVPQPKLIDAAHMNIELVACGHGNEVSHWMPKRLNGPLEGIHVSSISCGPWHTAV…	1053	nucleus
TraesCS1A02G366800	TraesCS1A02G366800.1	545528450	545534545	6096	8.72	111834	MTPDDNALITLKKGSKLIKYSRKGKPKIREFRLSSDETALVWYSHNKEKCLRLSSVSKIPGQRTAVFRRFLRPEKDYLSFSLIYKNGLRSLDLVCKDQAEVEVWFSTLETLITSCRVNPTDFQSDRISFSDEVSQYQDAYDTRLEIASSINRSYYSAGYGAAYPLNSSRADVRSDRAMLRVSTGDSSRISISSSVPSSSSQGSGPDDIESLGDVYVWGEVWTDVLPPDGSSNFLCSTDVLIPKPLESDVVLDVQQISCGSRHIALTTRQGEVFTWGEELGGRLGHGTDEDISRPKVESLAVSNVEYIACGEFHTCAVTASGDLYNWGDGSYNAGLLGHGLGASHWLPKRVSGPLGLQVLSVACGSWHSALAMSSGKVFTFGDGTFGALGHGNRDSVSYP…	1027	nucleus
TraesCS1B02G024400	TraesCS1B02G024400.1	11695669	11702119	6451	8.81	96677.2	MYTKGPQLDVLRASISSAPSTSSHGSAQDDCDSLGDVYVWGEVVCDNSARTSSDTVIRSGKTDFLLPKPLESSLVLDVYHVDCGVRHASLVTRNGEVFTWGEDSGGRLGHGTREDSVHRLVESLAACNIDFVACGEFHTCAVTTTGELYTWGDGTHNVGLLGHGTDVGHWIPRRISGLEGLQIAYVSCGTWHTALITSMGQLFTFGDGSFGVLGHGDVKSISCPREVESLSGLKTIVACGVWHTAAIVEVIVTQSSATVSAGKLFTWGDGDKHRLGHGDKEARLKPTCVASLIDYFYRVACGHSLTVGLTTSGKVWTMGNSVYGQLGNLNSDGRPCLVEDKIASEHVLQIACGSHVAVLTSRSEVFTWGKGANGRLGHGDIEDRKVPTTVEALRDRAVR…	892	nucleus
TraesCS1B02G145900LC	TraesCS1B02G145900LC.1	90435801	90438227	2427	8.92	29415.5	MDDDLDAAAGLASSSLNPAPSGKSKPRAPHKTATPPKKKKQLMPAERALELAKRKGRRHANARDEAAAVTALTVAAQQEETNTQIVVATSEALICLGFNPGQHWLVSAAVAAANIGLSFPSCHIYVLSHGSFLCFTSWGFGGYGRLGHHKQKDEWQPRLVEIFQKNNILSPSDIISASASSACTAGGRGQLYAWGKLKNWGDECMYPKPMICLLQRLEHPLHGFWRHAPFGAEDSCSWGLSEYGELGYGPTQKSSVNPKKVDILEGMHITR	271	nucleus
TraesCS1B02G155400LC	TraesCS1B02G155400LC.1	97371204	97378517	7314	5.73	32258.1	DPVEVSGFHEKVVQISAGNHHSCAVTADGELFVWGKNSSGQLGLGKSAGKVVSTPRKVDLADVRVKMTALGSEHSIVVTEDGEALSWGAAGAGRLGHGHKSSFLGFAMTSNEYTPRLINLDGIKIKRIAAGMLHSACIDEKGTVFMFGQKTEKVLGRSNDAPRPSAVEEIQFSEEVAGGYHTCAVTDRGDLYSWGSNENGCLGLGGTGMVRFPEVVRSSLFKLPVSKVSCGWKHTAISGEDIYTWGWGGANGTFFEEGHSSGGQLGHGNDVDYCEPMMVELGKNASAVHVSCGFNTGAILEYAEN	305	nucleus
TraesCS1B02G252700	TraesCS1B02G252700.1	445430105	445438995	8891	8.93	112002	MMSDASSDLGGGRAGPVERDIEQAITALKKGAYLLKYGRRGKPKFCPFRLSNDESILIWSGKEEKQLRLSHVSRIIPGQRTAIFQRYPRPEKECQSFSLISHDRSLDIICKDKDEAEVFAGLKTLISRSHQRKWRTESRSDMLSSGTTSPRTYTRRSSPLSSPFSSNDSVHKDGSENRLRSPYGSPPKVGLDKAFSDIVSYAAPPRPFFPSDSNVGSVHSVSSGHSDNTNGNSRGIMDAFRVSLSSAVSSSSHGSGHDDGDALGDVFIWGEGTGEGILGGGNSRVGSSSGAKMDCLPKPLEFAGRLDVQNISCGGRHATLVTKQGEVYSWGEESGGRLGHGVDCDVPQPKLIDAAHMNIELVACGEYHTCAVTLSGDLYTWGNGTFNFGLSGHGNEVSH…	1040	nucleus
TraesCS1B02G384600	TraesCS1B02G384600.1	617823978	617830677	6700	8.8	112110	MTPDDNALITLKKGSKLIKYSRKGKPKIREFRLSGDETALVWYSHSKEKCLRLSSVSKIPGQRTAVFRRFLRPEKDYLSFSLIYKNGQRSLDLVCKDQAEVEVWFSTLETLITAYRVNPTDSDRISFSDEVSQYQDAYDTRLDIASSINRTYYSAGYGAAYSLNSSRADVRSDRANMRVSTGDSSRISISSSIPSSSSQASGPDDIESLGDVYVWGEVWTDVLPPEGSSNFLCSKTVLIPKPLESDVVLDVQQISCGSRHIALTTRQGEVFTWGEELGGRLGHGTDEDISRPKLVSLAVSNVEYIACGEFHTCAVTASGDLYNWGDGSYNAGLLGDGIGASHWLPKRVSGPLEGQVLSVACGSWHSALAMSSGKVFTFGDGTFGALGHGNRDSVAYPKE…	1032	nucleus
TraesCS1D02G019900	TraesCS1D02G019900.1	8622524	8629139	6616	8.81	97020.6	MYTKGPPLDVLRASISSAPSTSSHGSAQDDCDSLGDVYVWGEVVCDNSARTSSDTVVRSGKTDFLLPKPLESNLVLDVYHVDCGVRHASLVTRNGEVFTWGEDSGGRLGHGTREDSVHRLVESLAACNIDFVACGEFHTCAVTTTGELYTWGDGTHNVGLLGHGTDVGHWIPRRISGLEGLQIAYVSCGTWHTALITSMGQLFTFGDGSFGVLGHGDLKSISCPREVESLSGLKTIVACGVWHTAAIVEVIVTQSSATVSAGKLFTWGDGDKHRLGHGDKEARLKPTCVASLIDYFYRVACGHSLTVGLTTSGKVWTMGNSVYGQLGNLNSDGRPCLVEDKIASEHVLQIACGSHVAVLTSRSEVFTWGKGANGRLGHGDIEDRKVPTPVEALRDRAVR…	894	nucleus
TraesCS1D02G073500	TraesCS1D02G073500.1	54904038	54911772	7735	9.1	60190.6	MPASAAAAAAEGEEKAAEAGGRELLYCGTVRFDIMGRTVKGGVQGRGNLVSPTRLRPLVVDIRFVASGCAACHCVALSSDGRCFSWGRNEQKGQLGHGDTLLRNLPTVVSKLSKYNIIAGVGRNHTVVVTDDGRSFAFGDNRHGQLGMGSLRSGTRVSPVPCLVTKATNAVCGADFTWLSSVEGSSILTAGLPQYGQLGHGSDNEYNANASSVRLTYDPQPHPRAIAALSGKTVVKACGTNHTVAVDSSGFVYTWGFGGYGRLGHNEQKDEWQPRLVEIFQKNNMLSPSDIISAGASSACTAGGRGQLYVWGKLKNWGDECMYPKPVRDLSGWNIRCMASGDMHHIVGAEDSCIWGLSEYGELGYGPTQKSSVNPKRVDILEGMHVTSVGCGVGMSLIV…	566	nucleus
TraesCS1D02G078800	TraesCS1D02G078800.1	60404299	60412599	8301	6.35	43774.1	MWRARRWPRPRWFSSDTAAVGADSGNPARRRVAALWGNGDHGRLGLGALESRWSPTACPFLTRPADPPTSLACGGAHTLFLTEGGRVFATGLNDFGQLGIGSSMPHTLDPVEVSGFHEVVQISAGNHHSCAVTADGELFVWGKNSSGQLGLGKSAGKVVSTPRKVDYLADVRVKMTAGSEHSIVVTEDGEALSWGAAGAGRLGHGHKSSFLGFAMTSNEYTPRLIKNLDGIKIKRIAGMLHSACIDEKGTVFMFGQKTEKVLGRSNDAPRPSAVEEIQFSEEVACGGYHTCAVTDGDLYSWGSNENGCLGLGGTGMVRFPEVVRSSLFKLPVSKVSCGWKHTAAISGEDIYTWGGGANGTFFEEGHSSGGQLGHGNDVDYCEPMMVELGKNASAVHVSC…	413	nucleus
TraesCS1D02G240700	TraesCS1D02G240700.1	330545811	330555264	9454	9.06	116118	MMSDASSDLGGGRAGPVERDIEQAITALKKGAYLLKYGRRGKPKFCPFRLSNDESILIWSGKEEKQLRLSHVSRIIPGQRTAIFQRYPRPEKECQSFSLISHDRSLDIICKDKDEAEVFAGLKTLISRSHQRKWRTESRSDMLSSGTTSPRTYTRRSSPLSSPFSSNDSVHKDGSENRLRSPYGSPPKVGLDKAFSDIVSYAAPPRPFFPSDSNVGSVHSVSSGHSDNTNGNSRGIMDAFRVSLSSAVSSSSHGSGHDDGDALGDVFIWGEGTGEGILGGGNSRVGSSSGAKMDCVPKPLEFAGRLDVQNISCGGRHATLVTKQGEVYSWGEESGGRLGHGVDCDVPQPKLIDAAHMNIELVACGEYHTCAVTLSGDLYTWGNGTFNFGLSGHGNEVSH…	1075	nucleus
TraesCS1D02G372300	TraesCS1D02G372300.1	450224926	450231586	6661	8.68	112511	MTPDDNALITLKKGSKLIKYSRKGKPKIREFRLSSDETALVWYSHSKEKCLRLSSVSKIPGQRTAVFRRFLRPEKDYLSFSLIYKNGQRSLDLVCKDQAEVEVWFSTLETLITSYRVNPTDCQSDRTSFSDEVSQYQDAYDARLDIASSINRTYYSAGYGSAYSLNSSRADVRSDRAMLRVSTGDSSRISISSSIPSSSSQGSGPDDIESLGDVYVWGEVWTDVLPPEGSSNFLCSTDVLIPKPLESDVVLDVQQISCGSRHIALTTRQGEVFTWGEELGGRLGHGTDEDISRPEVESLAVSNVEYIACGEFHTCAVTASGDLYNWGDGSYNAGLLGHGLGASHWLPKRVSGPLGLQVLSVACGSWHSALAMSSGKVFTFGDGTFGALGHGNRDSVSYP…	1036	nucleus
TraesCS2A02G236300	TraesCS2A02G236300.1	303729916	303740925	11010	8.66	46837.4	MAGEKSPRAFSMEELPGHLIGEVLSSGRLAAGDLARLEGTCRALRPLAEQAASRLCAARACSVIGPAARGELLARCGGSWKKVLRFLQSVEQSFDTVHTSSGNMQVATGRYHTLLVHDSVYSCGSSLCGVLGHGPDTTQCVAFSRVSFPSLARVVNISAFHNHAAFVTESGEVFTCGNSSACCGHGDVGRTIFRPTQILALKGISCKQVATGLSFTVILTRKGLVYTCGSNTHGQLHGDTTDRAAPKIVELFKGPSPVVQVAAGASYTFAVTDDGTVYSFGSCTNFCLGHGDQHNLLPRAIQSFKRRNILVVRVSAGDEHAVALDALGYVCARKRKTFVLTDEGSVFAFGWMGFSLGFPDRGSSDKVMQPRVLDSLSGHYVSQISTGLYHTVAVTNKGI…	441	nucleus
TraesCS2A02G246100	TraesCS2A02G246100.1	360414893	360425430	10538	9.26	113964	MEPSVSPPGAPKQAGTRRPCTGCSVKDLCLVSKQGSIAEVESALALIKKNGGSIDGRNAGLGALHLATWRNHLPIVRRLLDAGANPDARDGESGWSSLHRALHFGHLCIAGVLLQFGALNLEDTKGRTPIDLLSGPVSQANGDSPNSVATEVFSWGSGTNYQLGTGNAHIQKLPCKVALHGSYIKTVAASKFHSVAVSSDGELYTWGFGRGGRLGHPDIQSGQTTAVITPRQVTVGGRKKVNVVAAAKHHTVIATSAGELFTWGSNREGQLGYPSVDTQPTPRRVSSLKQRIIAVAANKHSAAVADTGEVFTWGSNKEGQLGYGTSNSASNCIPRMVEYLKGKVFKGVSAAKYHLVFGADGEVFTWGHRLVTPRRVVIARCLKKGGNANVKFHRMERLQ…	1050	nucleus
TraesCS2A02G306400	TraesCS2A02G306400.1	527104921	527109738	4818	5.51	46006.3	MDAAISAAHEAPPAVVLVSAGASHSVALLAGNVLCTWGRGEDGQLGHGDAEDRLVPTVIGFEAPGITSVICGADHTTAYSEDEHQVYSWGWGDFGRLGHGNSTDVFTPQPVKALQGIKKQLACGDSHCLAVTMAGEVLSWGRNQNGQLGLGTTEDSLLPQTIQAFEGISVKMIAAGAHTAAVTEDGEIYGWGWGRYGNLGLGDRNDRLVPEKVSSVEGEKMVLVACGWRHTITVSSGSLYTYGWSKYGQLGHGDFEDHLVPHKVEALKDSSTSQISGGWRHTMALTSDGKLYGWGNKFGQVGAGDNADHCSPAQVNFPEEQKVAQVACGWRHTLAFTEKKNVFAWGRGTSGQLGGEIVDRNTPVIIDALSPDGPGSKKLESSAAIPFAAKIWVSPSERY…	435	nucleus
TraesCS2A02G471300LC	TraesCS2A02G471300LC.1	551812861	551815988	3128	9.98	45150.7	MDTTASNAALVPRNIVNDAAAPRSPSPDPEAELMKRHFSGEEAEGQFPLTASPSILLHVSSSGLDPKDLAALEATCKFFRNPAKFPPDLQLPLPELAAFDMCQQRAMFKPMKPEEKEWKQRCGGSWKLVLGYILVGEKNCRRGKSQVTAGPGHSIVVTASGAVYSFGMNSSGQLGLGTEDKFKPCLIRSLQGIRITHAAVGSSRTMLVSDTGSVYVFGIDTFGGYSLNGALATDYVMLAKRTQITIWPVRCLQEGCDFGSRHCPIRGSSFQLEHHERGGNTTTKPVKTNRHPRTPSSTGPGTGKWCTPVLKPLCHIHTPPTTRNHVARVAVAVRPHPSRVIRHDHHASHRQGRRASRPPMRTSKDATLTKSANPNTKTWMYHRHAVQIITSIIWFFHTR…	412	nucleus
TraesCS2A02G456700	TraesCS2A02G456700.1	705504543	705509310	4768	9.27	113851	MAGSFDGRVPTRGVEQAIVALKKGAHLLKCGKRGKPKFCPFRLSSLKLSQVHRSVTVMGFLSFAGNKDEKTLVWYSKDREKHLSLNSVSTVILGQKTTNFCRQRWPEKEHQSLSLVYRGECSLDLICRDRDQAECWHLGLTALISGPSSPFSSVGSKSSRQMTSCTSTPRSYIQRKSLSAVHDTPRHKQVYPSYGSPRMTQKDLFGGYLDCSEALFYQRQRTFSDVDSYLERLSPKANPVRHSLKDILVANNKHKTQTISRTPKVKAFEGPRAACRLDSLKDVFLWGDVVGSALDEDIPKALPRLVGSTKMLDVQSIACGENHAAIITKQGEVFSWGKESGRKLGHKVNDSAQCKMVESLASVHVKAVAFGSKHTCAVTVSGELFEWGEGAHGLGLLNN…	1035	nucleus
TraesCS2A02G492400	TraesCS2A02G492400.1	724732391	724740168	7778	8.85	55357	MSASAAPEKAAGSGGELLYCGATNFDAINRKLASGMQGNLVSPTRLRSLMGVDIVSVASCTACHCVALGADGRCYTWGRNEKGQLGHGDTLQRNLPTVVSELSKYKIIKASVGKNHTVVTDDGKSFAFGHNKFGQLGTGSLKNEIEASPVPCLVTEVTGVACGADFTVWLSSVEGSTLTAGLPQYGQLGHGTDNEYNTKDSSVKLSYDPQPRPRAIATLSEKTIVKVACGTNHTVADSSGFVYTWGYGGYGRLGHREQKDEWQPRLVEIFQRHNVLPPNAILSAGSANCACTAGGQLYMWGKMKTTGDDTMYPKPLMDLSGWNIRCMASGTMHHVVGADDSCISWGNAQYGELGGPMGQKSSANPKKVDSLEGMHVTGVGCGFGLSLIIVDRAKAGDKL…	522	nucleus
TraesCS2A02G581400	TraesCS2A02G581400.1	773396886	773403074	6189	8.41	115240	MADPVVDIDKALIALKKGTQLLKYGRKGKPKFTPFRLSTDESTLIWVSSNQEKSLKLASSRVLSGQRTLVFQRFLLPEKDHLSFSLIYKDGKRSLDLICKDKVETQVWFTCLSALVSPKHRSQPQHTDEMRSSALSFDCGRESSLSSSSTFTTDSLENKLSSANSKDRSSGEYAYSETDVSDMQVKSVSSSDIRVSVSSALSTSSHGSGGEDSESFGDVYVWGEVMCDTTSISGSDNALSPGATTDILVPKPLESNVMLDVSYVACGVKHAALITRQTEVFTWGEECSGRLGHGATSIFQPRLLESLSTCNVEIMACGEFHTCAVTATGDLYTWGDGTHNAGLLGHGSTVSHWIKRVSGPLEGLQVSTVSCGTWHTALITTSGLLYTFGDGTFGALGHG…	1053	nucleus
TraesCS2B02G254900	TraesCS2B02G254900.1	286974567	286988030	13464	8.12	47819.2	MAGEKSPRAFSMEELPGHLIGEVLSSGRLAAGDLARLEGTCRALRPLAEQAASRLCAARACSVIGPAARGELLARCGGSWKKVLRFLQSVEQSFDTVHTSSGNMQVATGRYHTLLVHDSVYSCGSSLCGVLGHGPDTTQCVAFSRVSFPSLARVVNISAFHNHAAFVTESGEVFTCGNSSACCGHGDVGRTIFRPTQILALKGISCKQVATGLSFTVILTRNGLVYTCGSNTHGQLHGDTTDRAAPKIVELFKGPSPVVQVAAGASYTFAVTDDGTVYSFGSCTNFCLGHGDQHNLLPRAIQSFQRRNILIVRVSAGDEHAVALDALGYVYTWGRGYCGALGHGDENDKTSPELVGLKGQVAVQVCARKRKTFVLTDEGSVFAFGWMGFGSLGFPDRGS…	451	nucleus
TraesCS2B02G270400	TraesCS2B02G270400.1	368951969	368961551	9583	9.23	113816	MEPSVSPPGAPKQAGTRRPCTGCSVKDLCLVSKQGSIAEVESALALIKKNGGSIDGRNAGLGALHLATWRNHLPIVRRLLDAGANPDARDGESGWSSLHRALHFGHLCIAGVLLQFGALNLEDTKGRTPIDLLSGPVSQANGDSPNSVATEVFSWGSGTNYQLGTGNAHIQKLPCKVALHGSYIKTVAASKFHSVAVSSDGELYTWGFGRGGRLGHPDIQSGQTTAVITPRLVTVGGRKKVNVVAAAKHHTVIATSAGELFTWGSNREGQLGYPSVDTQPTPRRVSSLKQRIIAVAANKHSAAVADTGEVFTWGSNKEGQLGYGTSNSASNCIPRMVEYLKGKVFKGVSAAKYHLVFGADGEVFTWGHRLVTPRRVVIARCLKKGGNANVKFHRMERLQ…	1050	nucleus
TraesCS2B02G323100	TraesCS2B02G323100.1	461735888	461741128	5241	5.58	46040.4	MDAAISAAHEAPPAVVLVSAGASHSVALLAGNVLCTWGRGEDGQLGHGDAEDRLVPTVIGFDAPGITSVICGADHTTAYSEDEHQVYSWGWGDFGRLGHGNSTDVFTPQPVKALQGIKKQLACGDSHCLAVTMAGEVLSWGRNQNGQLGLGTTEDSLLPQTIQAFVGISVKMIAAGAHTAAVTEDGEIYGWGWGRYGNLGLGDRNDRFVPEKVSSVEGEKMVLVACGWRHTITVSSGSLYTYGWSKYGQLGHGDFEDHLVPHKVEALKDSSTSQISGGWRHTMALTSDGKLYGWGNKFGQVGAGDNADHCSPAQVNFPEEQKVAQVACGWRHTLAFTEKKNVFAWGRGTSGQLGGEIVDRNTPVMIDALSPDGPGCKKLESSAAIPFAAKIWVSPSERY…	435	nucleus
TraesCS2B02G360200	TraesCS2B02G360200.1	513473170	513475161	1992	5.41	56991.4	MDTTASNAALVIEFHNIVNDAAAPRSPSPDPEAELMKRHFSGEEAVGQFPLTASPSILLVLSSSDLDPKDLAALEASCTIAFLATCKFFRNPAKFPPDLELSLPELAAFDMCQHRPMFLMKPEEKEWLKQRCGGSWKLVLGYILVGEKNCRCGKSQVNAGPGHSIVVTASGAVYSFGNSSGQLGLGDTEDKFKPCLIRSLQGTRITHAAVGSSRTMLVRDTGSVYVFGIDTFGGYSNGMPATDYVNSPKVVESLKGIFVVQATIGGFFSAVLSREGRVYTFSWGHEERLGHNTDSDVEPRLLSGPLENVPVAQIAAGNCYLLVLAYQPTGMSVYSVGCGQGGKLGHGDKNSEGVQLISHFEGINARPVSISAGAWHAAVLSSDGRVLTWGWGFQGCLGH…	535	nucleus
TraesCS2B02G478900	TraesCS2B02G478900.1	676125864	676131706	5843	9.16	111729	MAGSFDGRMPTRGVEQAIVALKKGAHLLKCGKRGKPKFCPFRLSSDEKTLVWYSKDREKLSLNSVSTVILGQKTTNFYRQRWPEKEHQSLSLVYRNGECSLDLICRDRDQAECWHLGLALISGPSSPFSSVGSKSSRQMTSCTSTPRSYIQRKSKLSAVHDTPRHKQVYPSYGSPRMQKDLFGGYLDCSEALFYQRQRTFSDVDSYLERLSPKVANPVRHSLKDILVANNKHKTQTSRTPKVKAFEGPRAACRLDSLKDVFLWGDVVGSALDSEDTPKALPRLVGSTKMLDVQSICGENHAAIITKQGEVFSWGKESSGRLGHKVNGSAPCPKMVEPLASVHVKAVAFGSKHTCVTVSGELFEWGEGAHSLGLLNNWHGRNQWLPHKLFGPMDNISVSK…	1014	nucleus
TraesCS2B02G520600	TraesCS2B02G520600.1	715310468	715317967	7500	8.85	55557.2	MSASAAPEKAAAPAGSGGELLYCGATNFDAINRKLASGMQGNLVSPTRLRSLMGVDIVSASGCTACHCVALGADGRCYTWGRNEKGQLGHGDTLQRSLPTVVSELSKYKIIKASVGKNTVVVTDDGKSFAFGHNKSGQLGTGSLKNEIEASPVPCLVTEVTGVACGGDFTVWLSSVESTILTAGLPQYGQLGHGTDNEYNTKDSSVKLSYDPQPRPRAIATLSEKTIVKVACGTNHVAVDSSGFVYTWGYGGYGRLGHREQKDEWQPRLVEIFQRHNVLPPNAILSAGSANCACTGGGQLYMWGKMKSTGDDTMYPKPLMDLSGWNIRCMASGTMHHVVGADDSCISWGNAQYGLGYGPMGQKSSANPKKVDSLEGMHVTGVGCGFGLSLIIVDRAKAG…	525	nucleus
TraesCS2B02G609200	TraesCS2B02G609200.1	789435991	789442436	6446	8.47	114975	MADPVVDIDKALIALKKGTQLLKYGRKGKPKFTPFRLSTDESTLIWVSSNQEKSLKLASSRVLSGQRTLVFQRFLLPEKDHLSFSLVYKDGKRSLDLICKDKVETQVWFTCLSALVSPKHRSQPQHTDEMRSSALSFDCGRESSLSSSSTFTTDSLENKLSSANSKDRSSGEYAYSETDVSDMQVKSVSSSDIRVSVSSALSTSSHGSGGEDSESFGDVYVWGEVMCDTASVSGSDNTLSPGATTDILVPKPLESNVMLDVSYVACGVKHAALITRQAEVFTWGEECSGRLGHGTTSIFQPRLLESLSTCNVEIMACGEFHTCAVTATGDLYTWGDGTHNAGLLGHGSTVSHWIKRVSGPLEGLQVSTVSCGTWHTALITTSGLLYTFGDGTFGALGHG…	1053	nucleus
TraesCS2D02G241400	TraesCS2D02G241400.1	262447609	262459205	11597	8.68	47307.9	MAGEKSPRAFSMEELPGHLIGEVLSSGRLAAGDLARLEGTCRALRPLAEQAASRLCAARACSVIGPAARGELLARCGGSWKKVLRFLQSVEQSFDTVHTSSGNMQVATGRYHTLLVHDSVYSCGSSLCGVLGHGPDTTQCVAFSRVSFPSLARVVNISAFHNHAAFVTESGEVFTCGNSSACCGHGDVGRTIFRPTQILALKGISCKQVATGLSFTVILTRKGLVYTCGSNTHGQLHGDTTDRAAPKIVELFKGPSPVVQHNELLPRAIQSFKRRNILVVRVSAGDEHAVALDALYVYTWGRGYCGALGHGDENDKTSPELIVGLKGQVAVQVCARKRKTFVLTDEGSVFAFGWGFGSLGFPDRGSSDKVMQPRVLDSLSGHYVSQISTGLYHTVAVTN…	444	nucleus
TraesCS2D02G248500	TraesCS2D02G248500.1	293136645	293146419	9775	9.2	113984	MEPLVSLPGALKQAGTRRPCTGCSVKDLCLVSKQGSIAEVESALALIKKNGGSIDGRNAGLGALHLATWRNHLPIVRRLLDAGANPDARDGESGWSSLHRALHFGHLCIAGVLLQFGALNLEDTKGRTPIDLLSGPVSQTNGDSPNSVATEVFSWGSGTNYQLGTGNAHIQKLPCKVALHGSYIKTVAASKFHSVAVSSDGELYTWGFGRGGRLGHPDIQSGQTTAVITPRQVTVGGRKKVNVVAAAKHHTVIATSAGELFTWGSNREGQLGYPSVDTQPTPRRVSSLKQRIIAVAANKHSAAVADTGEVFTWGSNKEGQLGYGTSNSASNCIPRMVEYLKGKVFNGVSAAKYHLVFGADGEVFTWGHRLVTPRRVVIARCLKKGGNANVKFHRMERLQ…	1050	nucleus
TraesCS2D02G304900	TraesCS2D02G304900.1	390703147	390708626	5480	5.26	43471.3	MDAAISAAHEAPPAVVLVSAGASHSVALLAGNVLCTWGRGEDGQLGHGDAEDRLVPTVIGFDAPGITSVICGADHTTAYSEDEHQVYSWGWGDFGRLGHGNSTDVFTPQPVKALQGIKKQLACGDSHCLAVTMAGEVLSWGRNQNGQLGLGTTEDSLLPQTIQAFEGISVNMIAAGAHTAAVTEDGEIYGWGWGRYGNLGLGDRNDRFVPEKVSSVEGEKMVLVACGWRHTITVSSGSLYTYGWSKYGQLGHGDFEDHLVPHKVEALKDSSTSQFGQVGAGDNADHCSPAQVNFPEQKVAQVACGWRHTLAFTEKKNVFAWGRGTSGQLGHGEIVDRNTPVIIDALSPDGPGSKLESSAAIPFAAKIWVSPSERYALVPDEKVAKPGDVSARGNGADAS…	412	nucleus
TraesCS2D02G340500	TraesCS2D02G340500.1	435047157	435049200	2044	6.22	45956.6	MDTTASNAVLVIEFQNIVNDVAAPRSPSPDPEAELMKRHFSREEAVGKFPLTAIPSILLVLSSSDLDPKDLAALEANIVLPPDLELSLPELAALDMCQQRPMFNLMKPEEKEWLKQRCGSWKLVLGYILVGEKNCRRGKSQVTAGPGHSIVVTASGAVYSFGMNSSGQLGLRDTEDKKPCLIRSLQGIRITHAAVGSSRTMLVSDTGSVYVFGIDTFGVESLKGIFVVQATIGGLFAVLSREGRVYTFSWGHEERLGHNTDYADVEPRLLSGPLENVLVAQIAAGNCYLLMLAYQTGMSVYSVGCGQGGKLGHGNKNSEGVPQLIAHFAGIDARPVSISAGAWHAAVLSSDGRGLAPKLVASLTGLNKRFVQISPTNAYDWHNRRTGVSHTVALTESGK…	431	nucleus
TraesCS2D02G457000	TraesCS2D02G457000.1	564675613	564680528	4916	9.3	110888	MAGSFDGRVPTRGVEQAIVALKKGAHLLKCGKRGKPKFCPFRLSSDEKTLVWYSKDREKLSVNSVSTVILGQKTTNFYRQRWPEKEHQSLSLVYRNGECSLDLICRDRDQAECWHLGLALISGPSSPFSSVGSKSSRQMTSCTSTPRSYIQRKSKLSAVHDTPRHKQVYPSYGSPRMQKDLFGGYLDCSEALFYQRQRTFSDVDSYLERLSPKVANPVRHSLKDILVANNKHKTQTSRTPKVKAFEGPRAACRLDSLKDVFLWGDVVGSTLDSEDIPKALPRLVGSTKMLDVQSICGENHAAIITKQGEVFSWGKESSGRLGHKVNGSAPCPKMVESLASVHVKAVAFGSKHTCVTVSGELFEWGHSLGLLNNNWHGRNQWLPHKLFGPMDNISVSKIA…	1006	nucleus
TraesCS2D02G492700	TraesCS2D02G492700.1	590331741	590339231	7491	8.78	50014	MISFILPAACHCVALGADGRCYTWGRNEKGQLGHGDTLQRNLPTVVSELSKYKIIKASVKNHTVVVTDDGKSFAFGHNKFGQLGTGSLKNEIEASPVPCLVTEVTGVACGGDFTVWLSVEGSTILSAGLPQYGQLGHGTDNEYNTKDSSVKLSYDPQPRPRAIAALSEKTIVKVACGNHTVAVDSSGFVYTWGYGGYGRLGHREQKDEWQPRLVEIFQRHNVLPPNAILSAGSANCCTAGGGQLYMWGKMKTTGDDTMYPKPLMDLSGWNIRCMASGTMHHVVGADDSCISWGNAYGELGYGPMGQKSSANPKKVDSLEGMHVTGVGCGFGLSLIIVDRAKAGDKLDQLDIYDGASTPEETVEPKVTKKAPASANSKSNKRKKTKDLSESEEEDEDEDD…	468	endoplasmic reticulum
TraesCS2D02G725400LC	TraesCS2D02G725400LC.1	645606435	645606824	390	9.13	13804.8	MISVSCGVWHSAAVVDVIMMLMQSNASSGNLVTWGDGDKYWLGHGGRSLKLKPTRVSSLIYYNIHKSAFGHTLTIGLTTSGHKSACGHTLTIGLTTSGHKSACGHTLTIGFDNFRAQIMWPYSYDWV	127	nucleus
TraesCS2D02G589800	TraesCS2D02G589800.1	646028111	646034819	6709	8.41	115111	MADPVVDIDKALIALKKGTQLLKYGRKGKPKFTPFRLSTDESTLIWVSSNQEKSLKLASSRVLSGQRTLVFQRFLLPEKDHLSFSLIYKDGKRSLDLICKDKVETQVWFTCLSALVSPKHRSQPQHTDEMRSSALSFDCGRESSLSSSSTFTTDSLENKLSSANSKDRSSGEYAYSETDVSDMQVKSVSSSDIRVSVSSALSTSSHGSGGEDSESFGDVYVWGEVMCDTASVSGSDNTLSPGATTDILVPKPLESNVMLDVSSVACGVKHAALITRQAEVFTWGEECSGRLGHGATSIFQPRLLESLSTCNVEIMACGEFHTCAVTATGDLYTWGDGTHNAGLLGHGSTVSHWIKRVSGPLEGLQVSTVSCGTWHTALITTSGLLYTFGDGTFGALGHG…	1053	nucleus
TraesCS3A02G284800	TraesCS3A02G284800.1	513888968	513892133	3166	4.86	51818.2	MKAHSGHGATISLGYGEENSLSPCLVDGFQDLGSPETLQDEEQNTLAGTPLKLSSVKAGMMSFAIDSLGALWMWGNCPQQTDDGEFCIAATSAPLPVWDFHGHTVVKVACGNEHVVAASAGETYTGGDLVCYSWGNNNHGQLGLGDKESRSRPVLISEFGEGSSWEVYEIACGAWHTVLTNKKSFDQDLESRCWTFGIGDNGQLGHGTTATTCSPQPVDGLPTGSFLISLDCGLFHAVVSSDGEVWCWGMERGLGLCPDASFSGMDAGDALYPIRVQSPETNGFKFLGPVQVACGAHTVLVAGDGYRMWAWGRGRSGVLGRDQTTDSYTPCVVMWPPLDENFQEIHGDQAQASTRANDRTSTELELKLSAASEELQFLRSKLTLMERYANILHISIFRK…	476	nucleus
TraesCS3A02G319000	TraesCS3A02G319000.1	561059063	561063241	4179	6.12	42992.8	MTSLPQGGMEKTAAAVAVAAEEEPEEAWAWTWGAGTDGQLGNGGFQDYHLPQPLLLPPRRGRVSFVAGGGAHAIALTSDGEVFTWGRGTHGQLGHGNIENIPHPKSVKFFENYTVTCVTGWNHSGFATDSGQLFMCGDGSFGQLGTGDTQSRNLPFEVPSFTTKHVEKLAFGMRHSLLLKDNSVYGFGSARRGQVGKSASKNQKFCNTPRLIDGFPNCKIVNLYANGDHSAALDESQLYIWGRALVGEHDDDQPRAAFPSLSISQVALGWHHALVLSGGELYTIGAYRHQKCDPSSENAVAQKLNLTTTSSKHHESFSVSNLAKVPSIHGQQVTQIAAGTEHSALVTDSGALFTGWGEHGQLGLGDTCDQVVPRRVNLGDEGSRSSASLSVYCGSGFTV…	404	nucleus
TraesCS3A02G362800	TraesCS3A02G362800.1	611165599	611170760	5162	5.01	52387	MNGGGGGGGGGGEVGFVGGGGEEEEMDEDGAREAGKEQVVLMWGYLPGVSPQRSPLLGPPVRLPLAAAGDAWRDVCGGGCGFAMAISESGKLLTWGSTDDMGQSYVTAGKHEETPEAFLPSDVAIARADAGWAHCVAITDEGVVYTWGWKECVPTGRVIADQASVGTLEKDERQSAINNQDISHNKGNSIAVSPRSQASRTSSGAASGPSESRGTEDSTKRRRLSSAKQGNDSSTSDENLSAPPCVVTFNTGVKITAVAAGGRHTLALSDFGQVWGWGYGGEGQLGLGSRIRTVSPHPIPCIESTSYGKDRLSAMKGNKNAEGQINKATGNRVTAIACGGRHSVVVTDSGALLAGWGLYGQCGQGNTDDVLSPTCVSAILGVKMQDVAAGLWHTVSISA…	505	nucleus
TraesCS3A02G512900	TraesCS3A02G512900.1	732467879	732473098	5220	8.7	97159.9	MPTKVAASDVIRVSTSSAPSTSSHGSAQDDYESSGDVYVWGEVICESSARAGSDAVIKSVRQDVLLPKPLESHLVLDVYHVDCGVKHAALVTKNGEVFTWGEESGGRLGHGSREDYARSLVNSLAVSNVDFVACGEFHTCAVTTAGELYTWGDGTHNIGLLGHGTDISHWIPKRISGLDGLQVAYVSCGTWHTALITTSGQLFTFGDGTFGVLGHGNRESISCPREVESLSGLRTIVACGVWHTAAVVEVIVTQSSSSLSSGKLFTWGDGDKHRLGHGDKEPRVKPTCVASLIDYFHRIACGHGLTVGLTTSGQVWSMGNTVYGQLGNPRSDGKLPCLVEEIMGEQVVQVACGSHVAVLTVKSEVFTWGKGANGRLGHGDIDDRKIPTLVEALRDRAVR…	896	nucleus
TraesCS3B02G318700	TraesCS3B02G318700.1	513664182	513668255	4074	4.97	54569.5	MKAHSGHGATISLGYGEENSLSPCLVDGFQDLGSPETLQDEEQNTLARTPLKLSSVKAGMMSFAIDSLGALWMWGNCPQQTDDGEFYIAATSAPLPVWDFHGHTVVKVACGNEHVVAASAGETYTGGDLVCYSWGNNNHGQLGLGDKESRSRPVLISEFGEGSSWEVYEIACGAWHTVLTNKKSFDQDLESRCWTFGIGDNGQLGHGTTATICSPQPVDGLPTGSFLISLDCGLFHAVVSSDGEVWCWGMERGLGLCPDASFSGMDAGDALYPIRVQSPETNGFKFLGPVQVACGAHTVLVAGDGYRMWAWGRGRSGVLGRDQTTDSYTPCVVMWPPLDENFQEIHEDQGQASTRANDGTNTELELKLSAASEELQFLRSKLTLMERYANILHISIFRK…	498	nucleus
TraesCS3B02G347100	TraesCS3B02G347100.1	556536770	556540601	3832	6.03	41736.6	MTSLPQGAMEKAAAAAAEEEPEEAWAWTWGAGTDGQLGNGGFQDHHLPQPLLLPPRCRGVSFVAGGGAHAIALTSDGEVFTWGRGTHGQLGHGNIENIPHPKSVKFFENYTLLFSDSGLFMCGDGSFGQLGTGDNQSRNLPFEVPYFTTKHVEKLAFGMRHSLVLLKDNSVYGFGSARGQVGKSASKNQKFYSIPRLIDGFPNCKIVNLYANGDHSAALDESGQLYIWGRALVGEHDDQPRVAFPSLSISQVALGWHHALVLSRGELYIIGAYRHQKRDPTLSENAVAQQLNLTTSSTHHESSSVSNLAKVPSIHVQQVTQIAAGTEHSALVTDSGALFTWGWGEHGQLGLGDTDQVVPRRVNLGDEGSRSSASLCVYCGSGFTAAVSLA	390	nucleus
TraesCS3B02G395200	TraesCS3B02G395200.1	622759850	622764996	5147	4.91	52317.1	MNGGDGGGGEVGFVGGGGEEEEMDEDGAREAGKEQVVLMWGYLPGVSPQRSPLLGPVPVLPPAAAGDAWRDVCGGGCGFAMAISESGKLLTWGSTDDMGQSYVTAGKHEETPEPFPLPDVTIARADAGWAHCVAITDEGVVYTWGWKECVPTGRVITDQASVGTLEKDERQSAIANNDISHNKGNSIAVSPRSQASRTSSGAASGPSESRGTEDSTKRRRLSSAKQGNDSSTSGDELSAPPCVVTFNTGVKITAVAAGGRHTLALSDFGQVWGWGYGGEGQLGLGSRIRTVSSPHIPCIEPTSYGKDRLSAMKGNKNAEGQINKVTGNRVTAIACGGRHSVVVTDSGALLAFGWLYGQCGQGNTDDVLSPTCVSAILGVKMQDVAAGLWHTVSISADGD…	502	nucleus
TraesCS3B02G543500	TraesCS3B02G543500.1	781042268	781049240	6973	9.09	115263	MSDASSDLGGARAGPLPVVERDLEQAITALKKGAYLLKYGRRGKPKFCPFRLSNDESVLWFSGKEEKHLRLSHVSRIMPGQRTAIFQRYPRPEKECQSFSLISHDRSLDIICKDKDEAVWFAGLKTLISRSHQRKWRTGSRSDTISSAATSPRTFTRQSSPLSSPFSSSDSLHKDFNNYRFRSPYGSPPKNGLEKAFSDVALYAAPPRGFFPSDSNAASVHSMSSGQSDNTNGNSGIPMDAFRISYSSAVSSSSHGSGYDDGDALGDVLIWGEGTGEGILGGGNSRIGSSSGAKICLVPKPLEFAVRLDVQNISCGGRHAALVSKQGEIYSWGEESGGRLGHGVDCDVAHPKLIALTHMNIELVACGEYHTCAVTLSGDLYTWGDGAFKFGLLGHGNDV…	1071	nucleus
TraesCS3B02G581600	TraesCS3B02G581600.1	810266286	810271303	5018	8.76	95220.8	MPTKVAASDVIRVSTSSAPSTSSHGSAQDDYESSGDVYVWGEVICESAARAGSDAVIKSVRQDVLLPKPLESHLVLDVYHVDCGVKHAALVTKNGEVFTWGEESVGRLGHGSQEDYARNLVNSLAVSDVDFVACGEFHTCAVTTAGELYTWGDGTHNIGLLGHGTDISHWIPKRISGLDGLQVAYVSCGTWHTALITTTGQLFTFGDGTFGVLGHGNRESISCPREVESLSGLRTIVACGVWHTAAVVEVIVTQSSSSLSSGKLFTWGDGDKHRLGHGDKDPRVKPTCVASLIDYFHRIACGHGLTVGLTTSGQVWSMGNTVYGQLGNPRSDGKLPCLVEEIMGEQVVQVACGSHVAVLTVKSEVFTWGKGANGRLGHGDIDDRKIPTLVEALRDRGVR…	878	nucleus
TraesCS3D02G284600	TraesCS3D02G284600.1	394056868	394059560	2693	4.78	56045.2	MGLQYLYPLYCLCYLELCHIEIALVISLPSCHYRLFNFLDYLTDGQLGYGEENSLSPCLDGFQDLGSPETLQDEEQNALARTPLKLSSVKAGGMMSFAIDSLGALWMWGNCPQQTDDGFCIAATSAPLPVWDFHGHTVVKVACGNEHVVAAVSAGETYTGGDLVCYSWGNNNHGQLGGDKESRSRPVLISEFSEGSSWEVYEIACGAWHTAVLTNKKSFDQDLESRCWTFGIGDNGLGHGTTATICSPQPVDGLPTGSFLISLDCGLFHTAVVSSDGEVWCWGMERGLGLCPDASSGMDAGDALYPIRVQSPETNGFKFLGPVQVACGAAHTVLVAGEGYRMWAWGRGRSGVLGDQTTDSYTPCVVMWPPLDENFQEIHEDQGQASTSRANDRTNTELE…	510	nucleus
TraesCS3D02G312300	TraesCS3D02G312300.1	426882857	426886638	3782	5.76	42475.1	MTSLPQGAMEKAAAAAAEEEPEEAWAWTWGAGTDGQLGNGGFQDHHLPQALLLPPRCRGVSFVAGGGAHAIALTSDGEVFTWGRGTHGQLGHGNIENIPHPKSVKFFENYTVTCVSTGNHSGFATDSGQLFMCGDGSFGQLGTGDNQSRNLPFEATSFTTKHVEKLAFGMRHSLVLLDNSVYGFGSARRGQVGKFASKNQKFYNTPRLIDGFPNCKIMNLYANGDHSAALDESGQLIWGRALVGEHDDDQPRAAFPSLSISQVALGWHHALVLSGGELYAIGAYRHQKCDPTVSEAVAQQLNLTTASSIHHEPSSASNLAKVPSIHGQQVTQIAAGTEHSALVTESGALFTWGWEHGQLGLGDTCDQVVPQRVNLGDEGSRSYASLGVYCGSGFTVAVG…	401	nucleus
TraesCS3D02G356500	TraesCS3D02G356500.1	468950328	468955000	4673	5.12	52437.3	MNGGGGGGGGGEVGFVGGGGEEEEMDEDGAREAGKEQVVLMWGYLPGVSPQRSPLLGPVVRLPPAAAGDAWRDVCGGGCGFAMAISESGKLLTWGSTDDMGQSYVTAGKHEETPEAFPPSDVAIARADAGWAHCVAITDEGVVYTWGWKECVPTGRVIADQASVGTLEKDERQSAIANQDISHNKGNSIAVSPRSQVSRTSSGAASGPSESRGTEESTKRRRLSSAKQGNDSSTSGENLSAPPCVVTFNTGVKITAVAAGGRHTLALSDFGQVWGWGYGGEGQLGLGSRIRTVSSHPIPCIESTSYGKDRLSAMKGNKNAEGQINKVTGNRVTAIACGGRHSVVVTDSGALLAFWGLYGQCGQGNTDDVLSPTCVSAILGVKMQDVAAGLWHTVSISAD…	504	nucleus
TraesCS3D02G489600	TraesCS3D02G489600.1	583930698	583937728	7031	9.04	115405	MSDASSDLGGARAGPLPVVERDLEQAITALKKGAYLLKYGRRGKPKFCPFRLSNDESVLWFSGKEEKHLRLSHVSRIMPGQRTAIFQRYPRPEKECQSFSLISHDRSLDIICKDKDEAVWFAGLKTLISRSHQRKWRTGSRSDTISSAATSPRTYTRQSSPLSSPFSSSDSLHKDFNNYRFRSPYGSPPKNGLEKAFSDVALYAAPPRGFFPSDSNAASVHSMSSGQSDNTNGNSGIPMDAFRISYSSAVSSSSHGSGYDDGDALGDVLIWGEGTGEGILGGGNSRIGSSSGAKICLVPKPLEFAVRLDVQNISCGGRHAALVSKQGEIYSWGEESGGRLGHGVDCDVAHPKLIALTHMNIELVACGEYHTCAVTLSGDLYTWGDGAFKFGLLGHGNDV…	1071	nucleus
TraesCS3D02G522600	TraesCS3D02G522600.1	603600473	603605796	5324	8.59	90138.3	MPTKVAASDVIRVSTSSAPSTSSHGSAQDDYESSGDVYVWGEVICESTARAGSDAVIRSVRQDVLLPKPLESHLVLDVYHVDCGVKHAALVTKNGEVFTWGEESGGRLGHGSREDYARNLVNSLAVSNVDFVACGEFHTCAVTTAGELYTWGDGTHNIGLLGHGTDISHWIPKRISGLDGLQVAYVSCGTWHTALITTIGQLFTFGDGTFGVLGHGNRESISCPREVESLSGLRTIVACGVWHTAAVVEVIVTQSSSSLSSGKLFTWGDGDKHRLGHGDKEPRVKPTCVASLIDYFHRIACGHGLTVGLTTSGQVWSMGNTVYGQLGNHRSDGKLPCLVEEIMGEQVVQVACGSHVAVLTVKSEVFTWGKGANGRLGHGDIDDRKIPTLVEALRDRGVR…	835	nucleus
TraesCS5A02G173400	TraesCS5A02G173400.1	366711731	366716948	5218	6.57	51033.6	MDIDDVICNLRVVGVPTKSAIYTWGYNQSGQTARKGKERHLRIPKSLPPKLFTCRDGENRWIHIACGRAHTAAVVSDGSLFTWGSNDFGQLGDGTEESAKEPKKVNALATEFVKSVSCAHCTAAIAEPRENDGTISRSRLWVWGQNQGSDYPRLYWGAFAPNTVIRQVSCGAVHVVASDDGLLQAWGYNEYGQLGRGCTSEGVQGARVLNAYARFLDDTPELVKIVRVSCGEYHAAISENGEVYTWGLGSLGQLGHRSLQSGDKELIPRRVVALKIVTRDVSCGGVHSCAVTEGGLYGWGGGHVGQLGLGPQNGFFSCALNGSDMLLRNIPVLVIPSGVRLVTCGHSHTLVSMKGRIYGWGYNSYGQAANEKSTYAWYPSPVDWCVGEVRRLAAGGGHS…	472	nucleus
TraesCS5A02G364400	TraesCS5A02G364400.1	564600495	564604692	4198	6.94	44630.7	MLRRLLPLHRRCYSASATSSGAAPTLYSGGDHPVSLLSWGRGASGQLGGGKEERRLYPAVARLLLPVPSPVLPPTPGRLPPAAGTEAAGGVEVGISCGLFHSALLVDGAAWVWGKGDGRLGLGDEASAFVPRANPNLAGLRVLALGGIHSAALTASGDVLTWGYGGFGALGHYVYHRLLPRKVKGPWEGKIVHIATSGAHTAAITESGDLYTWGRDEGDGRLGLGSGGGPGEAGSLVPSKVSVLPVPVAAVACGGFFTLALTSDGQLWSWGANSNFELGRGSNSSDWRPQIVPSLNVHVIQVACGGYHSLALTDEGEVLSWGHGGHGQLGHPTIQNHRVPLAIKALSEERIVYICGGSTSAAISEKGDLYIWGNARDCQLGVPDLPEVQPLPVKVNFLA…	430	nucleus
TraesCS5B02G170800	TraesCS5B02G170800.1	315809003	315815250	6248	6.03	51070.6	MDIDDVICNLRVVGMPTKSAIYTWGYNQSGQTARKGKERHLRIPKSLPPKLFTCRDGENRWIDIACGRAHTAAVVSDGSLFTWGANDFGQLGDGTEESAKEPKKVNALATEFVKSVSCAHCTAAIAEPRENDGSISRSRLWVWGQNQGSDYPRLYWGAFAPNTVIRQVSCGAVHVVASDDGLLQAWGYNEYGQLGRGCTSEGLQGARVLNAYARFLDDTPELVKIVRVSCGEYHAAISENGEVYTWGLGSLGQLGHRSLQSGDKELIPRRVVALEGIVTRDVSCGGVHSCAVTEGALYGWGGGHVGQLGLGPQNGFFSCALNGSDMLLRNIPVLVIPSGVRLVTCGHSHTLVSMDGRIYGWGYNSYGQAANEKSTYAWYPSPVDWCVGEVRRLAAGGGH…	472	nucleus
TraesCS5B02G366300	TraesCS5B02G366300.1	544909730	544913512	3783	6.92	44586.5	MLRRLLPLPRRCYSASATSSGAAPTLYSGGDHPVSLLSWGRGASGQLGGGKEERRLYPAVARLLLPVPSPVLPPTPGRLPPAAGTEAAGGVEVGISCGLFHSALLVDGAAWVWGKGDGRLGLGDEASAFVPRANPNLAGLRVLALGGIHSAALTAPGDVFTWGYGGFGALGHYVYHRLLPRKVNGPWEGKIAHIATSGAHTAAITESGCELYTWGRDEGDGRLGLGSGGGPGEAGSSVPSKVSALPVPVAAVACGGFFTLALTSDGQLWSWGANSNFELGRGSNSSDWRPQIVPSKNVHVIQVACGGYHSLALTDEGEVLSWGHGGHGQLGHPTIQNHRIPLAIKALSEERIVYACGGSTSAAISEKGDLYMWGNARDCQLGVPDLPEVQPLPVKVNFL…	431	nucleus
TraesCS5D02G123500	TraesCS5D02G123500.1	181886805	181889303	2499	8.08	24071.2	MCDQVLRGKPWNKYIQRTRQRDVSSRFPLCFPSCVRRFNGGSVYSVGCALGGKLGHGTRDEKYPRLIEQFRTLNIQPIVVAASAWYAVVVGKDGRVCTWGWGRYGCLGHGNEECEYVPVVEALSSVKAVYVATGDYSTFIVSRKGDVYSFGCGESSSLGHNTTIEANVLSPDQVTSLSMNEKVSGKFYAFGAGDKGQLGSELVAQESERGTPERVEIDLS	220	chloroplast
TraesCS5D02G177900	TraesCS5D02G177900.1	277619675	277625940	6266	6.03	51097.7	MDIDDVICSLRVVGVPTKSAIYTWGYNQSGQTARKGKERHLRIPKSLPPKLFTCRDGENRWIDIACGRAHTAAVVSDGSLFTWGANDFGQLGDGTEESAKEPKKVNALATEFVKSVSCAHCTAAIAEPRENDGTISRSRLWVWGQNQGSDYPRLYWGAFAPNTVIRQVSCGAVHVVASDDGLLQAWGYNEYGQLGRGCTSEGLQGARVLNAYARFLDDTPELVKIVRVSCGEYHAAISENGEVYTWGLGSLGQLGHRSLQSGDKELIPRRVVALEGIVIRDVSCGGVHSCAVTEGALYCWGGGHVGQLGLGPQNGFFSCALNGSDMLLRNIPVLVIPSGVRLVTCGHSHTLISMDGRIYGWGYNSYGQAANEKSTYAWYPSPVDWCVGEVRRLAAGGGH…	472	nucleus
TraesCS5D02G373300	TraesCS5D02G373300.1	446756218	446763496	7279	7.68	44635.6	MLRRLLPLRRRCYSASSTSSAAAPTLYSGGDHPVSLLSWGRGASGQLGGGKEERRLYPAVARLLLPVPSPVLPPTPGRLPPAAGTEAAGGVEVGISCGLFHSALLVDGAAWVWGKGDGRLGLGDEASAFVPRANPNLAGLRVLALGGIHSAALTASGDVFTWGYGGFGALGHYVYHRLLPRKVNGPWGGKIVHIATSGAHTAAITESGCELYTWGRDEGDGRLGLGSGGGPGEAGSSVPSKVTALPVPVAAVACGGFFTLALTSDGQLWSWGANSNFELGRGSNSSDWRPQIVPSKNVHVIQVACGGYHSLALTDEGEVLSWGHGGHGQLGHPTIQNHRIPLAIKALSEERIVYACGGSTSAAISEKGDLYMWGNARDCQLGVPDLPEVQPLPVKVNFL…	431	nucleus
TraesCS6A02G153100	TraesCS6A02G153100.1	139127657	139148600	20944	5.75	49780.8	MHCFHSVVPLHLVESRDSRASSRDPWILSLMDAKAEASGDDAVPEAPEQSVVLISAGANSVALLSGQMVCSWGRGEDGQLGHGDSEDRPVPTVLTSFDVPRITSVVCGADHTAAYSDDMQLYSWGWGDFGRLGHGNSSDVFNPQPVVALQGMKIKQIACGDSHCLAVTVTGQVHSWGNQNGQLGLGNNEDSLLPQKIKAFQGVCVKMIAAGAEHTTAITEDGHLYGWGWGRYGNLGSDRDDRLVPEKVSSVEGEKMVLVACGWRHSVSVSSSGGLYTYGWSKYGQLGHGDFEDHLPRKIEALKDVSISQIAGGWRHTMAVASDGKLYGWGWNKFGQVGVGDDVDHCSPVEVNFPEQKIAQVACGWRHTLALTENKNVFSWGRGASGQLGHGEIIDRNTP…	463	nucleus
TraesCS6A02G159700	TraesCS6A02G159700.1	152057354	152060289	2936	5.78	46141.2	MLPLLRARPCASRLRRCLLSALAAGGTPPPLRSGVVYAFGDNSHGAVGQPAPAADVYVPPVPSLPPSVDAVAAGHYHSLAVSSAGEVWAWGRNQEGQLGRGLQAPRNTWSNPEQVRGLNVQVRAVSASGVVSAAIGCDGSLWVWGRSKRGQLGLGKDIVEATMPSRVEALAGYDVVKSFGWGHAMALTKDGGLFGWGFSENGRLGDMGQSTEAPSPQEYVGKTKDNYSSSMLEAVEMVVDKIRSEDNMPIIWEPSLVHEVTHLDVSDVSCGLDHSLILCSNGTVLSGGDNTYGQLRKSGWAKLLPVDISYIPFSVSASAGHSLALCHISTKGTDNVKTGILSWGWNCSSQLGRPQEDAPALVNYLVGENPITAAAGRVHSIVLMSKGEVWAWGSGRNGR…	437	nucleus
TraesCS6A02G261000	TraesCS6A02G261000.1	484560726	484566802	6077	8.79	98357.5	MAGELEGRSSGTRGAEQAIVAVKKGAHLLKCGKRGKPRFCPFRLSCDEKLLIWYSKERESLSLSSVSSVVLGQKTTNLLRLHWPEKEHHSLSVIYKNGECSLDLICKDKDQADCWHLGTALVSALYSPLLLVDSTSSRRINSCANSPPSYIQQRNRLFSVHDTRKFSQVHSLYGSPRIQNKVSKSSLDCPEAFVSPRERTWSDVDFYLERITPEMVNRVKNSFMDIPVAAKIQEGIQMPKLKASEGSHMACGIDSLKDIFAWGEIPGSVLENGDAPKDNVSLPRLLKPTQILDVQVACGEKHAAIVTKQGEVFSWGKESGGILGHKMSVSVSEPTIIESLTSIPMKAIAFGAKHCALAISGELYEWGEGTHSLGLWDDQCQRSQWFPHKLFDPLDGVSV…	898	nucleus
TraesCS6B02G180900	TraesCS6B02G180900.1	202117162	202127730	10569	6.2	42801.1	MDAKVEAAGDDAVPEAPEQSIVLISAGANHSVALLSGQMVCSWGRGEDGQLGHGDSEDRCRRGDFGRLGHGNSSDVFNPQPVVALQGMKIKQIACGDSHCLAVTVTGQVHSWGRNQNGLGLGNNEDSLLPQKIKAFEGVCVKMIAAGAEHTTAITEDGHLYGWGWGRYGNLGLSDRDRSVPEKVSSVEGEKMALVACGWRHSVTVSSSGGLYTYGWSKYGQLGHGDFEDHLVPRKLALKDVSISQIAGGWRHTMAVASDGKLYGWGWNKFGQVGVGDNIDHCSPVEVNFPDEQKIQVACGWRHTLALTENKNVFSWGRVASGQLGHGEIIDRNTPKMIDALSLDGSACKQLESSAVPMIAKVWVPPSKRFAIVPEENVSKPGNGTDKHAPEGDAKRMRV	399	nucleus
TraesCS6B02G191600	TraesCS6B02G191600.1	225868998	225871894	2897	5.9	46289.3	MLPLLRARPSASRLRRRFLSAFAAGGTPPPLRSGVVYAFGDNSHGAVGQPAPAADVYVPPVPSLPPSVDAVAAGHYHSLAVSSAGEVWAWGRNEEGQLGRGLQAPRNTWSNPEQVRGLNVQVRAVSASGVVSAAIGCDGSLWVWGRSKRGQLGLGKDIVEATMPSRVEALAGYDVLKSFGWGHAMALTKDGGLFGWGFSENGRLGDMGQSTEAPSPQEYIGKTRDKYSSSMLEAVEMVADKIRSEDNMPIIWEPSLVHEVTHLDVSDVSCGLDHSLILCSNGTVLSGGDNTYGQLRKSGWAKLLPVDISYIPFSLSASAGHSLALCHISTKGTDNVKTGVLSWGWNCSSQLGRPQEDAPALVNYLVGEKPITAAAGRVHSIVLMSNGEVWAWGSGRNGR…	437	nucleus
TraesCS6B02G288400	TraesCS6B02G288400.1	519397050	519403172	6123	8.91	115388	MAGELEGRSSGPRGAEQAIVALKKGAHLLKCGKRGKPRFCPFRLSCDEKLLIWYSKERESLSLSSVSSVVLGQKTENLLRLHWPEKEHHSLSVIYKNGECSLDLICKDKDQADCWYLGTALVSALYSPLLLVDSTSSRINSCANSPPSYIQQRNRLFSVHDTRKFTQVHSLYGSPRLQNKVSKSSLDCSEAFVTPRQRTWSDLDFYLERITPEMVNRVKNSFMDIPVAAKIQEGITMPKLKASEGSHMACGIDSLKDIFAWGEVPGSVLENGDAPKDNVSLPRLLKPTQILDVQNACGEKHAAIVTKQGEVFSWGKESGGILGHKVSVSVSEPTIIESLTSIHMKAIALGAKHTALAISGELYEWGEGTHSLGLWDDQCQRSQWFPHKLFDPLDGVSVL…	1050	nucleus
TraesCS6D02G142500	TraesCS6D02G142500.1	112816463	112829236	12774	5.42	46530.9	MDAKAEASVDDAVPEAPEQSVVLISAGANHSVALLSGQMVCSWGRGEDGQLGHGDSEDRVPTVLTSFDVPRITSVVCGADHTAAYSDDEMQLYSWGWGDFGRLGHGNSSDVFNPQPVVLQGMKIKQVACGDSHCLAVTVTGQVHSWGRNQNGQLGLGNNEDSLLPQKIKAFEGVCVKIAAGAEHTTAITEDGHLYGWGWGRYGNLGLSDRDDRSVPEKVSSVEGEKMVLVACGWRHVTVSSSGGLYTYGWSKYGQLGHGDFEDHLVPRKLEALKDVSISQIAGGWRHTMAVASDGLYGWGWNKFGQVGVGDDVDHCSPVEVNFPDEQKIAQVACGWRHTLALTENKNVFSWGRGSGQLGHGEIIDRNTPKMIDALSLDGSACKQLESSNAVPMTAKVWV…	433	nucleus
TraesCS6D02G152800	TraesCS6D02G152800.1	126872407	126875276	2870	5.57	46033.8	MLPLLRSRPSASRLRCRFLSALAAGGTPPPPRSGLVYGFGDNSHGAVGQPAPAADVYVPPVPSLPSSVDAVAAGHYHSLAVSSAGEVWAWGRNEEGQLGRGLQAPRNTWSNPEQVRGLNVQVRAVSASGVVSAAIGCDGSLWVWGRSKRGQLGLGKDIVEATMPSRVEALAGYDVVKSFGWGHAMALTKDGGLFGWGFSENGRLGDMGQSTEAPSPQEYVGKTKDNYSSSMLEAVEMVADKIRSEDNMPIIWEPSLVHEVTHLDVSDVSCGLDHSLILGSNGTVLSGGDNTYGQLRKSGWAKLLPVDISYIPFSVSASAGHSLALCHISTKGTDNVKTGVLSWGWNCSSQLGRPQEDAPALVNYLVGENPITAAAGRVHSIVLMSNGDVWAWGSGRNGR…	437	nucleus
TraesCS6D02G241800	TraesCS6D02G241800.1	344170063	344176158	6096	9.06	114499	MAGELEGRSSGTRGAEQAIVALKKGAHLLKCGKRGKPRFCPFRLSCDEKLLIWYSKERESLSLSSVSSVVLGQKTTNLLRLHWPEKEHHSLSVIYKNGEYSLDLICKDKDQADCWYLGTALVSALYSPLLLVDSTSSRRINSCTNSPPSYIQQRNRLFSVDDTRKFTQVHSLYGSPRIQNKVSKSSLDCSEAFVTPRQRTWSDLDFYLERITPEMVNRVKNSFMDIPVAAKIQEGIQMPKLKASEGSHMACGIDSLKDIFAWGEVPGSVLENGDAPKDNVSLPRLLKPTQILDVQVACGEKHAAIVTKQGEVFSWGKESGGILGHKVSVSVSEPTIIKSLSSIPMKAIAFGAKHCALAISGELYEWGEGTHSLGLWDDQCQRSQWFPHKLFDPLDGVSV…	1044	nucleus
TraesCS7A02G185400	TraesCS7A02G185400.1	139516568	139524740	8173	8.66	108338	MAADSSKNDPFERNVEQAITTLKKGTHLLKYGRRGKPKFCPFRLSNDEAMLIWHSGRMEKLNLIQVSKIIPGQRTAIFLRHPRPDKEHQSFSLIYGQRSLDLICKDKDEAEAWFIALKIISRQNCKKLTTETKNDKPSYCPINQMHGDLPLASSCYGTDVGKKVSKGVQQCTTNHDAPFANFGNIFSDMILYTGQERSRVSTGSVGSSNSSISGSADTSDGGVAGVDNNVRVSYSSVSSCSYGSGDDFDAMGDVLLWGKGVGDGTLAYSSHLSGNLYGPRIDASLPKALESTVLLIHNIACGSKHSVLVTKQGEMYSWGEESGGRLGHGVDTNLTHPKLISTLSGINIESVACGFHTCAVSFCGDLYTWGDGMHNFGLLGHGNDTAHWIPKKVCGPLEG…	996	nucleus
TraesCS7A02G284800	TraesCS7A02G284800.1	324937444	324948441	10998	6.05	42135.5	MALPSRPVAVLAWGSGEDGQLGMGRCDEKDWARCIGALDAYAVSAVVAGSRNSLAICDDSLFTWGWNQRGTLGHPPETKTESSPAHVDALIGVKIVQAAIGGWHCLAVDDKGRAYAWGNEYGQCGEEPERKEDGTRALRRDIPIPQRCALKLKVRQVSGMESDSYHVAAGGTHSVVLQEGHVWTWGQPWPPGDIKKISTPVRVQGLEQVSMIAVGAFHNLALSVDGILWAWGNNEYQLGIGDTQPRSQPIRVEGLSNLSLVDIAAGGWHSAALTKEGEVYAWGRGEHGRLGFGDDSSHMVPLKVQLLAGEDIVQVSCGGTHSVVLTSDGRIFSYGRGDHGRLGDGRKVTTGHPMVPVNLPPPKTSTSSEGLWQANYVACGGRHTLAIVTWTDM	393	nucleus
TraesCS7B02G090600	TraesCS7B02G090600.1	104762558	104770521	7964	8.67	109502	MAADYSKNDPFERNVEQAITTLKKGTHLLKYGWRGKPKFCPFRLSNDETMLIWYSGRMEKLNLIQVSKIIPGQRTAIFLRHPRPDKEHQSFSLIYGQRSLDLICKDKDEAEAWFVALKIISRRNCKKLTTETKNDKPSYCPINQMHGDLPLASSCYSTDVGKKVSKGVQQCATNHDAPFANFGNIFSDVILYTGQERSRVSTGSVSSSNSSISGSADTSDGGVAVDNNLRVSYSSASSCSYGSGDDFDAMGDVLLWGKGVGDGTLAYSSHLSGNLYGPRIDASLPKALESTVLLDHKIACGSKHSVLVTKQGEMYSWGEESGGRLGHGVDTNLTHPKLISTLSGINIESVACGEHTCAVSFCGDLYTWGDGMHNFGLLGHGNDTAHWIPKKVCGPLEGL…	1003	nucleus
TraesCS7B02G200200	TraesCS7B02G200200.1	363215428	363238889	23462	6.23	40959.3	MAPPSRPVAVLAWGSGEDGQLGMGRCDEKDWARCIGALDAYAVSAVVAGSRNSLAICNDSLFTWGWNQRGTLGHPPETKTESSPAHVDALIGVKIVQAAIGGWHCLAVDDKGRAYAWGNEYGQCGEEPERKEDGTRALRRDIPIPQRCALKLKVRQVAAGGTHSVVLTQEGHVWTWGPWPPGDIKKISTPVRVQGLEQVSMIAVGAFHNLALSVDGILWAWGNNEYGQLGIGDTQPSQPIRVEGLSNLSLVDIAAGGWHSAALTKEGEVYAWGRGEHGRLGFGDDKSSHMVPLKVLLAGEDIVQVSCGGTHSVVLTSDGRMFSYGRGDHGRLGDGRKVTTGHPMEVPINLPPPKSTSSEGLWQANYVACGGRHTLAIVTWTDM	383	nucleus
TraesCS7D02G187100	TraesCS7D02G187100.1	139832186	139840297	8112	7.31	86184.7	MHGDLPLASSCYSTDVGKKVSKGVQQCATNHDARPFANFGNIFSDVILYAGQERSRVSTSVSSSNSSISGSADTSDGGIAVDNNLRVSYSSAVSSCSYGSGDDFDAMGDVLLWGKGVGGTLAYSSHLSGNLYGPRIDASLPKALESTVLLDIHNIACGSKHSVLVTKQGEMYSWGEEGGRLGHGVDTNLTHPKLISTLSGINIESVACGEFHTCAVSFCGDLYTWGDGMHNFGLLGGNDTAHWIPKKVCGPLEGLHISSVSCGPSHTAVVTSAGQLFTFGDGVFGALGHGDRQSTVAREVSSLRGLRTVLAACGAWHTVAIVEVVDSLNSATSCKLFTWGDGNKGQLGHADRETLIPAYVESLRKLSFCQVACGYDFTAALSTSGQVYTMGSNAFGQLG…	798	nucleus
TraesCS7D02G282600	TraesCS7D02G282600.1	288464430	288478687	14258	5.8	39587.4	MGSGEDGQLGMGRCDEKDWARCIGALDAYAVSAVVAGSRNSLAICDDGSLFTWGWNQRGLGHPPETKTESSPAHVDALIGVKIVQAAIGGWHCLAVDDKGRAYAWGGNEYGQCGEEPEKEDGTRALRRDIPIPQRCALKLKVRQVAAGGTHSVVLTQEGHVWTWGQPWPPGDIKKISPVRVQGLEQVSMIAVGAFHNLALSVDGILWAWGNNEYGQLGIGDTQPRSQPIRVEGLSNSLVDIAAGGWHSAALTKEGEVYAWGRGEHGRLGFGDDKSSHMVPLKVQLLAGEDIVQVSGGTHSVVLTSDGRIFSYGRGDHGRLGDGREVTTGHPMEVPINLPPPKTSTSSEGLWQANVACGGRHTLAIVTWTDM	371	nucleus
TraesCSU02G009000LC	TraesCSU02G009000LC.1	3698763	3700360	1598	5.24	14967.9	MWGKVKSKGDEWMYPKPVMDLSGWNIRCMASGNMHHTVGADDSCISWGHSEYGELGYGLQKSSANPKKVDILEGMHVTSVGCGVGMSLIVVDRASVGGKLEQLDTFDGDADALFQENTELYFPPRRKHPAVDETGTC	137	chloroplast
TraesCSU02G009100LC	TraesCSU02G009100LC.1	3829220	3833002	3783	7.12	32613.7	MPASAAEAAAEGEEKAAEAGGRELLYCGTVRFDIMGRKVKGGHEGRGNLVSPTRLRPLVVDIRFVASGCAACHCVALSADGRCFSWGRNENGQLGHGDTLLRNLPSVVSELSKYNIIAGVGRKHTVVVTDEGKSFAFGDNKHGQLGTGSLKSGTVVSPVPCLVTEVTNAVCGADFTVLSSVEGSSILTAGLPQYGQLGHGSNNEYNAKVSSVSVVYDPQPHPRAIAALSGNTVVKVCGTNHTVAADSSGFVYTWGFGGYGRLGHNEQKDEWQPRLVEIFQKNNILGPNDIISAGSSSACTAGDLVSHMIGRK	312	cytoplasm
Td
TRIDC1AG002050	TRIDC1AG002050.2	9091661	9098648	6988	8.71	98240.8	MYTKGPPLDVLRASISSAPSTSSHGSAQDDCDSLGDVYVWGEVVCDNSARTSSDTVIRSTGKTDFLLPKPLESNLVLDVYHVDCGVRHASLVTRNGEVFTWGEDSGGRLGHGTREDSVHPRLVESLAACNIDFVACGEFHTCAVTTTGELYTWGDGTHNVGLLGHGTDVGHWIPRRISGPLEGLQIAYVSCGTWHTALITSMGQLFTFGDGSFGVLGHGDLKSISCPREVESLSGLKTIAVACGVWHTAAIVEVIVTQSSATVSAGKLFTWGDGDKHRLGHGDKEARLKPTCVASLIDYDFYRVACGHSLTVGLTTSGKVWTMGNSVYGQLGNLNSDGRPCLVEDKIASEHVLQIACGSYHVAVLTSRSEVFTWGKGANGRLGHGDIEDRKVPTTVEAL…	907	nucleus
TRIDC1AG009800	TRIDC1AG009800.1	54583990	54590559	6570	8.68	66097.7	GQPADRGERPREKFRSTEPHSVSNPFSTCFPQFSASAPPKLGFPVGIAARMPASAAEAAAEGEEKAAEAGGRELLYCGTVRFDIMGRKVKGGHEGRGNLVSPTRLRPLVGVDIRFVASGCAACHCVALSADGRCFSWGRNENGQLGHGDTLLRNLPTVVSELSKYNIIAAGVGRKHTVVVTDEGKSFAFGDNKHGQLGTGSLKSGTVVSPVPCLVTKATNAVCGADFTVWLSSVEGSSILTAGLPQYGQLGHGSDNEYNAKVSSVSLVYDPQPHPRAIAAFSGNTVVKVACGTNHTVAADSCGFVYTWGFGGYGRLGHNEQKDEWQPRLVEIFQKSNILGPNDIISAGSASSACTAGGRGQLYMWGKVKNSGDEWMYPKPVMDLSGWNIRCMASGNMHH…	625	nucleus
TRIDC1AG009810	TRIDC1AG009810.1	54599347	54615174	15828	9.01	51123.4	RFVASGCAACHCVALSSDGRCFSWGRNEKGQLGHGDTLLRNLPTVVSKLSKYNIIAAGVGRNHTVVVTDEGKSFAFGDNRHGQLGTGSLRSGTKVLPVPCLVTKATNAVCGAEFTVWLSSVEGSSILTAGLPQYGQLGHGSDNEYNANASSVRLTYDPQPHPRAIAALSGKTVVKVACGTNHTVAVDSSGFVYTWGFGGYGRLGHNEQKDEWQPRLVEIFQKNNMLSPSDIISAGSASSACTAGGRGQLYVWGKLKNWGDECMYPKPVRDLSGWNICCMASGDMHHIVGAEDSCISWGLSEYGELGYGPTQKSSVNPKKVDILEGMHVTSVGCGVGMSLIVVDRANVGGKLDQLDNFDGDIDALFQENTKKLYFLPRRDIKEKQKRKTSQHAAIDETEP…	480	nucleus
TRIDC1AG010620	TRIDC1AG010620.1	59991355	59999227	7873	5.86	36525	GAHTLFLTEGGRVFATGLNDFGQLGIGSSMPHTLDPVEVSGFQEEIVQISAGNHHSCAVTAYGELFVWGKNSSGQLGLGKSAGKVVSTPRKVDYLADVRVKMTALGSEHSIVVTEDGEALSWGAAGAGRLGHGHKSSFLGFAMTSNEYTPRLIKNLDGIKIKRIAAGMLHSACIDEKGTVFMFGQKTEKVLGRSNDAPRPSVVEEIQFSEEVACGGYHTCAVTDRGDLYSWGSNENGCLGLGGTGMVRFPEVVRSSLFKLPVSKVSCGWKHTAVISGEDIYTWGWGGANGTFFEEGHSSGGQLGHGNDVDYCEPMMVELGKNARAVHVSCGFNHTGAILEYAEN	344	nucleus
TRIDC1AG036320	TRIDC1AG036320.1	429377446	429385971	8526	9.19	116341	RQAITALKKGAYLLKYGRRGKPKFCPFRLSNDESILIWFSGKEEKQLRLSHVSRIIPGQRTAIFQRYPRPEKECQSFSLISHDRSLDIICKDKDEAEVWFAGLKTLISRSHQRKWRTESRSDMLSSGTTSPRTYTRRSSPLSSPFSSNDSVHKDGSENYRLRSPYGSPPKVGLDKAFSDIVSYAAPPRPFFPSDSNVGSVHSVSSGHSDNTNGNSRGISMDAFRVSLSSAVSSSSHGSGHDDGDALGDVFIWGEGTGEGILGGGNSRVGSSSGAKMDCLVPKPLEFAGRLDVQNISCGGRHATLVTKQGEVYSWGEESGGRLGHGVDCDVPQPKLIDALAHMNIELVACGEYHTCAVTLSGDLYTWGNGTFNFGLSGHGNEVSHWMPKRLNGPLEGIHV…	1076	nucleus
TRIDC1AG053870	TRIDC1AG053870.1	544329810	544335913	6104	8.47	93088.3	MLRVSTGDSSRISISSSVPSSSSQGSGPDDIESLGDVYVWGEVWTDVLPPDGSSNFLCSKTDVLIPKPLESDVVLDVQQISCGSRHIALTTRQGEVFTWGEELGGRLGHGTDEDISRPKLVESLAVSNVEYIACGEFHTCAVTASGDLYNWGDGSYNAGLLGHGLGASHWLPKRVSGPLEGLQVLSVACGSWHSALAMSSGKVFTFGDGTFGALGHGNRDSVSYPKEVESLSGFRTMKVACGVWHSAAIVETNSQTGMNVVSRKLFTWGDGDKNRLGHGDKEARLVPTVVQALVDNNFHQVACGHSMTVALATSGHVFTMGSSSNGQLGNPKADGKLPCQVQDKLNSELVEEISCGSNHVAVLTSRSEVYTWGMGANGRLGHGGIEDKKKPTIVDALKD…	864	nucleus
TRIDC1BG002900	TRIDC1BG002900.1	12433058	12437263	4206	8.71	98318.9	MYTKGPQLDVLRASISSAPSTSSHGSAQDDCDSLGDVYVWGEVVCDNSARTSSDTVIRSTGKTDFLLPKPLESSLVLDVYHVDCGVRHASLVTRNGEVFTWGEDSGGRLGHGTREDSVHPRLVESLAACNIDFVACGEFHTCAVTTTGELYTWGDGTHNVGLLGHGTDVGHWIPRRISGPLEGLQIAYVSCGTWHTALITSMGQLFTFGDGSFGVLGHGDLKSISCPREVESLSGLKTIAVACGVWHTAAIVEVIVTQSSATVSAGKLFTWGDGDKHRLGHGDKEARLKPTCVASLIDYDFYRVACGHSLTVGLTTSGKVWTMGNSVYGQLGNLNSDGRPCLVEDKIASEHVLQIACGSYHVAVLTSRSEVFTWGKGANGRLGHGDIEDRKVPTTVEAL…	907	nucleus
TRIDC1BG012700	TRIDC1BG012700.1	91406688	91414799	8112	8.91	64557.5	RRTPPRKVPFYRTALCFKPFLHLLSTVSASAPPKLGFPVGIAARMPASAAEAAAEGEEKAAEAGGRELLYCGTVRFDIMGRKVKGGHEGRGNLVSPTRLRPLVGVDIRFVASGCAACHCVALSADGRCFSWGRNENGQLGHGDTLLRNLPSVVSELSKYNIIAAGVGRKHTVVVTDEGKSFAFGDNKHGQLGTGSLKSGTVVSPVPCLVTEVTNAVCGADFTVWLSSVEGSSILTAGLPQYGQLGHGSNNEYNAKVSSVSLVYDPQPHPRAIAALSGNTVVKVACGTNHTVAADSSGFVYTWGFGGYGRLGHNEQKDEWQPRLVEIFQKNNILGPNDIISAGSASSACTAGDRGQLYMWGKVKSKGDEWMYPKPVMDLSGWNIRCMASGNMHHTVGADD…	609	chloroplast
TRIDC1BG013430	TRIDC1BG013430.1	98953694	98963689	9996	5.84	24197.2	MTALGSEHSIVVTEDGEALSWGAAGAGRLGHGHKSSFLGFAMTSNEYTPRLIKNLDGIKIKRIAAGMLHSACIDEKGTVFMFGQKTEKVVLGRSNDAPRPSAVEEIQFSEEVACGGYHTLPLSRGTGMVRFPEVVRSSLFKLPVSKIACDTQNISKRPGEDIYTWGWGGANGTFFEEGHSSGGQLGHGNDVDYCEPMMVELGKNASAVHVSCGFNHTGAILEYAEN	226	nucleus
TRIDC1BG041430	TRIDC1BG041430.1	450559067	450567523	8457	9.14	117312	GRAGPVERDIEQAITALKKGAYLLKYGRRGKPKFCPFRLSNDESILIWFSGKEEKQLRLSHVSRIIPGQRTAIFQRYPRPEKECQSFSLISHDRSLDIICKDKDEAEVWFAGLKTLISRSHQRKWRTESRSDMLSSGTTSPRTYTRRSSPLSSPFSSNDSVHKDGSENYRLRSPYGSPPKVGLDKAFSDIVSYAAPPRPFFPSDSNVGSVHSVSSGHSDNTNGNSRGIPMDAFRVSLSSAVSSSSHGSGHDDGDALGDVFIWGEGTGEGILGGGNSRVGSSSGAKMDCLLPKPLEFAGRLDVQNISCGGRHATLVTKQGEVYSWGEESGGRLGHGVDCDVPQPKLIDALAHMNIELVACGEYHTCAVTLSGDLYTWGNGTFNFGLSGHGHEVSHWMPKR…	1084	nucleus
TRIDC1BG061670	TRIDC1BG061670.1	624008649	624015137	6489	8.39	93607.8	MLRVSTGDSSRISISSSIPSSSSQASGPDDIESLGDVYVWGEVWTDVLPPEGSSNFLCSKTDVLIPKPLESDVVLDVQQISCGSRHIALTTRQGEVFTWGEELGGRLGHGTDEDISRPKLVESLAVSNVEYIACGEFHTCAVTASGDLYNWGDGSYNAGLLGDGIGASHWLPKRVSGPLEGLQVLSVACGSWHSALAMSSGKVFTFGDGTFGALGHGNRDSVAYPKEVESLSGFRTMKVACGIWHSAAIVETNSQTGVNLVSRKLFTWGDGDKNRLGHGDKEARLVPTVVQALVDNNFHQVACGHSMTVALATSGHVFTMGSSSNGQLGNPKADGKLPCQVQDKLNSELVEEISCGSNHVAVLTSRSEVYTWGMGANGRLGHGGIEDKKKPTIVDALKD…	871	nucleus
TRIDC2AG033870	TRIDC2AG033870.1	342906070	342917012	10943	9.23	115642	MEPSVSPPGAPKQAGTRRPCTGCSVKDLCLVSKQGSIAEVESALALIKKNGGSIDGRNAFGLGALHLATWRNHLPIVRRLLDAGANPDARDGESGWSSLHRALHFGHLCIAGVLLQFGASLNLEDTKGRTPIDLLSGPVSQANGDSPNSVATEVFSWGSGTNYQLGTGNAHIQKLPCKVDALHGSYIKTVAASKFHSVAVSSDGELYTWGFGRGGRLGHPDIQSGQTTAVITPRQVTVGLGRKKVNVVAAAKHHTVIATSAGELFTWGSNREGQLGYPSVDTQPTPRRVSSLKQRIIAVAAANKHSAAVADTGEVFTWGSNKEGQLGYGTSNSASNCIPRMVEYLKGKVFKGVSAAKYHTLVFGADGEVFTWGHRLVTPRRVVIARCLKKGGNANVKFH…	1067	nucleus
TRIDC2AG035540	TRIDC2AG035540.1	382382386	382393486	11101	8.09	51302.2	MAGEKSPRAFSMEELPGHLIGEVLSSGRLAAGDLARLEGTCRALRPLAEQAASRLCAARMACSVIGPAARGELLARCGGSWKKVLRFLQSVEQSFDTVHTSSGNMQVATGRYHTLLVHDSSVYSCGSSLCGVLGHGPDTTQCVAFSRVSFPSLARVVNISAFHNHAAFVTESGEVFTCGDNSSACCGHGDVGRTIFRPTQILALKGISCKQVATGLSFTVILTRKGLVYTCGSNTHGQLGHGDTTDRAAPKIVELFKGPSPVVQVAAGASYTFAVTDDGTVYSFGSCTNFCLGHGDQHNELLPRAIQSFKRRNILVVRVSAGDEHAVALDALGYVYTWGRGYCGALGHGDENDKTSPELIAGLKGQVGVQVCARKRKTFVLTDEGSVFAFGWMGFGSLG…	484	nucleus
TRIDC2AG044480	TRIDC2AG044480.1	522731526	522736613	5088	6.83	16611.6	MALTSDGKLYGWGWNKFGQVGAGDNADHCSPAQVNFPEEQKVAQVACGWRHTLAFTEKKNVFAWGRGTSGQLGHGEIVDRNTPVIIDALSPDGPGSKKLESSAAIPFAAKIWVSPSERYALVPDEKVAKSGDVSARGNGADASVPENDVKRMRVSS	156	chloroplast
TRIDC2AG049550	TRIDC2AG049550.1	574591664	574593550	1887	6.82	21134.3	MECPMDTTASNAALVPRNIVNDAAAPRSPSPDPEAELMKRHFSGEEAEGQFPLTASPSILLHVLSSSGLDPKDLAALEATCKFFRNPAKFPPDLQLPLPELAAFDMCQQRAMFKPMKPEEKEWLKQRCGGSWKLVLGYILVGEKNCRRGKSQVTAGPGHSIVVTASGAVYSFGMNSSGQLGLGDTEDKFKPCLIR	195	nucleus
TRIDC2AG065160	TRIDC2AG065160.1	698289991	698295317	5327	9.17	115986	CGLRPNAGCSTKQSYFLPSACLICPPAMAGSFDGRVPTRGVEQAIVALKKGAHLLKCGKRGKPKFCPFRLSSDEKTLVWYSKDREKHLSLNSVSTVILGQKTTNFCRQRWPEKEHQSLSLVYRNGECSLDLICRDRDQAECWHLGLTALISGPSSPFSSVGSKSSRQMTSCTSTPRSYIQRKSKLSAVHDTPRHKQVYPSYGSPRMTQKDLFGGYLDCSEALFYQRQRTFSDVDSYLERLSPKVANPVRHSLKDILVANNKHKTQTISRTPKVKAFEGPRAACRLDSLKDVFLWGDVVGSTLDSEDIPKALPRLVGSTKMLDVQSIACGENHAAIITKQGEVFSWGKESGRKLGHKVNDSAQCPKMVESLASVHVKAVAFGSKHTCAVTVSGELFEWGE…	1056	nucleus
TRIDC2AG069540	TRIDC2AG069540.7	717579311	717586879	7569	9.22	61863.7	EKCFSRLGRLVVSFFDFKNRPPPLALFRLLPAASRVSGPPKSPRPPPPPARMSASAAPEKAAGSGGELLYCGATNFDAINRKLASGMQGNLVSPTRLRSLMGVDIVSVASGCTACHCVALGADGRCYTWGRNEKGQLGHGDTLQRNLPTVVSELSKYKIIKASVGKNHTVVVTDDGKSFAFGHNKFGQLGTGSLKNEIEASPVPCLVTEVIGVACGADFTVWLSSVEGSTILTAGLPQYGQLGHGTDNEYNTKDSSVKLSYDPQPRPRAIATLSEKTIVKVACGTNHTVAVDSSGFVYTWGYGGYGRLGHREQKDEWQPRLVEIFQRHNVLPPNAILSAGSANCACTAGGGQLYMWGKMKTTGDDTMYPKPLMDLSGWNIRCMASGTMHHVVGADDSCI…	581	nucleus
TRIDC2AG079950	TRIDC2AG079950.1	763667884	763674042	6159	8.69	118889	EKPHDNRTPPARPRRMADPVVDIDKALIALKKGTQLLKYGRKGKPKFTPFRLSTDESTLIWVSSNQEKSLKLASVSRVLSGQRTLVFQRFLLPEKDHLSFSLIYKDGKRSLDLICKDKVETQVWFTCLSALVSPGKHRSQPQHTDEMRSSALSFDCGRESSLSSSSTFTTDSLENKLSSANSKDRSSGEYAYSERTDVSDMQVKSVSSSDIRVSVSSALSTSSHGSGGEDSESFGDVYVWGEVMCDTTSISGSDGNALSPGATTDILVPKPLESNVMLDVSYVACGVKHAALITRQTEVFTWGEECSGRLGHGAGTSIFQPRLLESLSTCNVEIMACGEFHTCAVTATGDLYTWGDGTHNAGLLGHGSTVSHWIPKRVSGPLEGLQVSTVSCGTWHTAL…	1085	nucleus
TRIDC2BG034780	TRIDC2BG034780.1	288362904	288375481	12578	7.55	51374.2	MAGEKSPRAFSMEELPGHLIGEVLSSGRLAAGDLARLEGTCRALRPLAEQAASRLCAARMACSVIGPAARGELLARCGGSWKKVLRFLQSVEQSFDTVHTSSGNMQVATGRYHTLLVHDSSVYSCGSSLCGVLGHGPDTTQCVAFSRVSFPSLARVVNISAFHNHAAFVTESGEVFTCGDNSSACCGHGDVGRTIFRPTQILALKGISCKQVATGLSFTVILTRNGLVYTCGSNTHGQLGHGDTTDRAAPKIVELFKGPSPVVQVAAGASYTFAVTDDGTVYSFGSCTNFCLGHGDQHNELLPRAIQSFQRRNILIVRVSAGDEHAVALDALGYVYTWGRGYCGALGHGDENDKTSPELIVGLKGQVAVQVCARKRKTFVLTDEGSVFAFGWMGFGSLG…	484	nucleus
TRIDC2BG038800	TRIDC2BG038800.1	367711990	367721367	9378	9.21	115568	MEPSVSPPGAPKQAGTRRPCTGCSVKDLCLVSKQGSIAEVESALALIKKNGGSIDGRNAFGLGALHLATWRNHLPIVRRLLDAGANPDARDGESGWSSLHRALHFGHLCIAGVLLQFGASLNLEDTKGRTPIDLLSGPVSQANGDSPNSVATEVFSWGSGTNYQLGTGNAHIQKLPCKVDALHGSYIKTVAASKFHSVAVSSDGELYTWGFGRGGRLGHPDIQSGQTTAVITPRLVTVGLGRKKVNVVAAAKHHTVIATSAGELFTWGSNREGQLGYPSVDTQPTPRRVSSLKQRIIAVAAANKHSAAVADTGEVFTWGSNKEGQLGYGTSNSASNCIPRMVEYLKGKVFKGVSAAKYHTLVFGADGEVFTWGHRLVTPRRVVIARCLKKGGNANVKFH…	1067	nucleus
TRIDC2BG047150	TRIDC2BG047150.2	460441103	460446900	5798	5.93	47294.1	RTRIADRQMDAAISAAHEAPPAVVLVSAGASHSVALLAGNVLCTWGRGEDGQLGHGDAEDRLVPTVISGFDAPGITSVICGADHTTAYSEDEHQVYSWGWGDFGRLGHGNSTDVFTPQPVKALQGIKIKQLACGDSHCLAVTMAGEVLSWGRNQNGQLGLGTTEDSLLPQTIQAFVGISVKMIAAGAEHTAAVTEDGEIYGWGWGRYGNLGLGDRNDRFVPEKVSSVEGEKMVLVACGWRHTITVSSSGSLYTYGWSKYGQLGHGDFEDHLVPHKVEALKDSSTSQISGGWRHTMALTSDGKLYGWGWNKFGQVGAGDNADHCSPAQVNFPEEQKVAQVACGWRHTLAFTEKKNVFAWGRGTSGQLGHGEIVDRNTPVMIDALSPDGPGCKKLESSAAI…	442	nucleus
TRIDC2BG052440	TRIDC2BG052440.1	514003563	514006822	3260	5.23	57597	MECPMDTTASNAALVIEFHNIVNDAAAPRSPSPDPEAELMKRHFSGEEAVGQFPLTASPSILLHVLSSSDLDPKDLAALEATCKFFRNPAKFPPDLELSLPELAAFDMCQHRPMFNLMKPEEKEWLKQRCGGSWKLVLGYILVGEKNCRCGKSQVNAGPGHSIVVTASGAVYSFGMNSSGQLGLGDTEDKFKPCLIRSLQGTRITHAAVGSSRTMLVSDTGSVYVFGIDTFGGYSLNGMPATDYVNSPKVVESLKGIFVVQATIGGFFSAVLSREGRVYTFSWGHEERLGHNTDSADVEPRLLSGPLENVPVAQIAAGNCYLLVLAYQPTGMSVYSVGCGQGGKLGHGDKNSEGVPQLISHFEGINARPVSISAGAWHAAVLSSDGRVLTWGWGFQGCL…	540	nucleus
TRIDC2BG069570	TRIDC2BG069570.1	671904039	671909682	5644	9.15	113366	MAGSFDGRMPTRGVEQAIVALKKGAHLLKCGKRGKPKFCPFRLSSDEKTLVWYSKDREKHLSLNSVSTVILGQKTTNFYRQRWPEKEHQSLSLVYRNGECSLDLICRDRDQAECWHLGLTALISGPSSPFSSVGSKSSRQMTSCTSTPRSYIQRKSKLSAVHDTPRHKQVYPSYGSPRMTQKDLFGGYLDCSEALFYQRQRTFSDVDSYLERLSPKVANPVRHSLKDILVANNKHKTQTISRTPKVKAFEGPRAACRLDSLKDVFLWGDVVGSALDSEDTSKALPRLVGSTKMLDVQSIACGENHAAIITKQGEVFSWGKESSGRLGHKVNGSAPCPKMVEPLASVHVKAVAFGSKHTCAVTVSGELFEWGEGAHSLGLLNNWHGRNQWLPHKLFGPMD…	1031	nucleus
TRIDC2BG075130	TRIDC2BG075130.1	710295948	710303235	7288	8.79	55426.1	AAPAGSGGELLYCGATNFDAINRKLASGMQGNLVSPTRLRSLMGVDIVSVASGCTACHCVALGADGRCYTWGRNEKGQLGHGDTLQRSLPTVVSELSKYKIIKASVGKNHTVVVTDDGKSFAFGHNKFGQLGTGSLKNEIEASPVPCLVTEVTGVACGGDFTVWLSSVEGSTILTAGLPQYGQLGHGTDNEYNTKDSSVKLSYDPQPRPRAIATLSEKTIVKVACGTNHTVAVDSSGFVYTWGYGGYGRLGHREQKDEWQPRLVEIFQRHNVLPPNAILSAGSANCACTAGGGQLYMWGKMKSTGDDTMYPKPLMDLSGWNIRCMASGTMHHVVGADDSCISWGNAQYGELGYGPMGQKSSANPKKVDSLEGMHVTGVGCGFGLSLIIVDRAKAGDKLD…	523	nucleus
TRIDC2BG088090	TRIDC2BG088090.1	789503567	789509814	6248	8.53	116732	MADPVVDIDKALIALKKGTQLLKYGRKGKPKFTPFRLSTDESTLIWVSSNQEKSLKLASVSRVLSGQRTLVFQRFLLPEKDHLSFSLVYKDGKRSLDLICKDKVETQVWFTCLSALVSPGKHRSQPQHTDEMRSSALSFDCGRESSLSSSSTFTTDSLENKLSSANSKDRSSGEYAYSERTDVSDMQVKSVSSSDIRVSVSSALSTSSHGSGGEDSESFGDVYVWGEVMCDTASVSGSDGNTLSPGATTDILVPKPLESNVMLDVSYVACGVKHAALITRQAEVFTWGEECSGRLGHGTGTSIFQPRLLESLSTCNVEIMACGEFHTCAVTATGDLYTWGDGTHNAGLLGHGSTVSHWIPKRVSGPLEGLQVSTVSCGTWHTALITTSGLLYTFGDGTF…	1070	nucleus
TRIDC3AG042110	TRIDC3AG042110.1	521032342	521035248	2907	4.97	46458.3	MMSFAIDSLGALWMWGNCPQQTDDGEFCIAATSAPLPVWDFHGHTVVKVACGNEHVVAAVSAGETYTGGDLVCYSWGNNNHGQLGLGDKESRSRPVLISEFGEGSSWEVYEIACGAWHTAVLTNKKSFDQDLECRCWTFGIGDNGQLGHGTTATICSPQPVDGLPTGSFLISLDCGLFHTAVVSSDGEVWCWGMERGLGLCPDASFSGMDAGDALYPIRVQSPETNGFKFLGPVQVACGAAHTVLVAGDGYRMWAWGRGRSGVLGRDQTTDSYTPCVVMWPPLDENFQEIHGDQAQASTSRANDRTSTELELKLSAASEELQFLRSKLTLMERYANILHISIFRKPMDERTLPRSLQESAVFDIRKEFENILDSSDTDELARLEMFYHSMLSGVKDKLL…	424	nucleus
TRIDC3AG045960	TRIDC3AG045960.1	559380281	559384408	4128	6.62	29205.5	MCGDGSFGQLGTGDTQSRNLPFEVPSFTTKHVEKLAFGMRHSLVLLKDNSVYGFGSARRGQVGKSASKNQKFCNTPRLIDGFPNCKIVNLYANGDHSAAFDESGQLYIWGRALVGEHDDDQPRAAFPSLSISQVALGWHHALVLSGGELYTIGAYRHQKCDPSVSENAVAQKLNLTTTSSKHHESSSVSNLAKVPSIHGQQVTQIAAGTEHSALVTDSGALFTWGWGEHGQLGLGDTCDQVVPRRVNLGDEGSRSSASLSVYCGSGFTVAVSLP	274	nucleus
TRIDC3AG052270	TRIDC3AG052270.1	607673820	607678738	4919	4.85	52771.5	GIFEEMNGGGGEGGGGGEVGFVGGGGEEEEMDEDGAREAGKEQVVLMWGYLPGVSPQRSPLLGPVPVRLPLAAAGDAWRDVCGGGCGFAMAISESGKLLTWGSTDDMGQSYVTAGKHEETPEAFPLPSDVAIARADAGWAHCVAITDEGVVYTWGWKECVPTGRVIADQASVGTLEKDERQSAIANNQAVSPRSQASRTSSGAASGPSESRGTEDSTKRRRLSSAKQGNDSSTSGDENLSAPPCVVTFNTGVKITAVAAGGRHTLALSDFGQVWGWGYGGEGQLGLGSRIRTVSSPHPIPCIESTSYGKDRLSAMKGNKNAEGQINKATGNRVTAIACGGRHSVVVTDSGALLAFGWGLYGQCGQGNTDDVLSPTCVSAILGVKMQDVAAGLWHTVSIS…	508	nucleus
TRIDC3AG069370	TRIDC3AG069370.1	716959311	716966014	6704	9.02	115311	QWQAITALKKGAYLLKYGRRGKPKFCPFRLSNDESVLIWFSGKEEKHLRLSHVSRIMPGQRTAIFQRYPRPEKECQSFSLISHDRSLDIICKDKDEAEVWFAGLKTLISRSHQRKWRTGSRSDTISSAATSPRTFTRQSSPLSSPFSSSDILHKDFNENYRFRSPYGSPPKNGLEKAFSDVALYAAPPRGFFPSDSNAASVHSMSSGQSDNTNGNSGGIPMDAFRISYSSAVSSSSHGSGYDDGDALGDVLIWGEGTGEGILGGGNSRIGSSSGAKIDCLVPKPLEFAVRLDVQNISCGGRHAALVSKQGEIYSWGEESGGRLGHGVDCDVAHPKLIDALTHMNIELVACGEYHTCAVTLSGDLYTWGDGAFKFGLLGHGNDVSQWVPKKLHGPLEGIH…	1067	nucleus
TRIDC3AG072750	TRIDC3AG072750.1	735805553	735810535	4983	8.63	98746.6	MPTKVAASDVIRVSTSSAPSTSSHGSAQDDYESSGDVYVWGEVICESSARAGSDAVIKSAVRQDVLLPKPLESHLVLDVYHVDCGVKHAALVTKNGEVFTWGEESGGRLGHGSREDYARPSLVNSLAVSNVDFVACGEFHTCAVTTAGELYTWGDGTHNIGLLGHGTDISHWIPKRISGALDGLQVAYVSCGTWHTALITTSGQLFTFGDGTFGVLGHGNRESISCPREVESLSGLRTIAVACGVWHTAAVVEVIVTQSSSSLSSGKLFTWGDGDKHRLGHGDKEPRVKPTCVASLIDYDFHRIACGHGLTVGLTTSGQVWSMGNTVYGQLGNPRSDGKLPCLVEEIMGEQVVQVACGSYHVAVLTVKSEVFTWGKGANGRLGHGDIDDRKIPTLVEAL…	911	nucleus
TRIDC3BG047710	TRIDC3BG047710.1	524670905	524674561	3657	4.76	59005.7	LTLVMGLQYLYPLSFLCNFVLCHLEITLVISCHCQLFYFLDYLTDGQLGYGEENSLSPCLVDGFQDLGSPETLQDEEQNTLARTPLKLSSVKAGGMMSFAIDSLGALWMWGNCPQQTDDGEFYIAATSAPLPVWDFHGHTVVKVACGNEHVVAAVSAGETYTGGDLVCYSWGNNNHGQLGLGDKESRSRPVLISEFGEGSSWEVYEIACGAWHTAVLTNKKSFDQDLESRCWTFGIGDNGQLGHGTTATICSPQPVDGLPTGSFLISLDCGLFHTAVVSSDGEVWCWGMERGLGLCPDASFSGMDAGDALYPIRVQSPETNGFKFLGPVQVACGAAHTVLVAGDGYRMWAWGRGRSGVLGRDQTTDSYTPCVVMWPPLDENFQEIHEDQGQASTSRAND…	537	nucleus
TRIDC3BG052120	TRIDC3BG052120.1	568950269	568954044	3776	6.62	29472.9	MCGDGSFGQLGTGDNQSRNLPFEVPYFTTKHVEKLAFGMRHSLVLLKDNSVYGFGSARRGQVGKSASKNQKFYSIPRLIDGFPNCKIVNLYANGDHSAALDESGQLYIWGRALVGEHDDDQPRVAFPSLSISQVALGWHHALVLSRGELYIIGAYRHQKRDPTLSENAVAQQLNLTTASSTHHESSSVSNLAKVPSIHVQQVTQIAAGTEHSALVTDSGALFTWGWGEHGQLGLGDTCDQVVPRRVNLGDEGSRSSASLCVYCGSGFTAAVSLA	274	nucleus
TRIDC3BG058770	TRIDC3BG058770.2	633392361	633397414	5054	4.81	52861.6	GTEFFEEMNGGDGGGGEVGFVGGGGEEEEMDEDGAREAGKEQVVLMWGYLPGVSPQRSPLLGPVPVRLPPAAAGDAWRDVCGGGCGFAMAISESGKLLTWGSTDDMGQSYVTAGKHEETPEPFPLPSDVAIARADAGWAHCVAITDEGVVYTWGWKECVPTGRVITDQASVGTLEKDERQSAIANNQAVSPRSQASRTSSGAASGPSESRGTEDSTKRRRLSSAKQGNDSSTSGDENLSAPPCVVTFNTGVKITAVAAGGRHTLALSDFGQVWGWGYGGEGQLGLGSRIRTVSSPHPIPCIESTSYGKDRLSAMKGNKNAEGQINKVTGNRVTAIACGGRHSVVVTDSGALLAFGWGLYGQCGQGNTDDVLSPTCVSAILGVKMQDVAAGLWHTVSISA…	507	nucleus
TRIDC3BG078750	TRIDC3BG078750.2	793423424	793429789	6366	9.1	116159	RGRCPSSSATSSRQAITALKKGAYLLKYGRRGKPKFCPFRLSNDESVLIWFSGKEEKHLRLSHVSRIMPGQRTAIFQRYPRPEKECQSFSLISHDRSLDIICKDKDEAEVWFAGLKTLISRSHQRKWRTGSRSDTISSAATSPRTFTRQSSPLSSPFSSSDSLHKDFNENYRFRSPYGSPPKNGLEKAFSDVALYAAPPRGFFPSDSNAASVHSMSSGQSDNTNGNSGGIPMDAFRISYSSAVSSSSHGSGYDDGDALGDVLIWGEGTGEGILGGGNSRIGSSSGAKIDCLVPKPLEFAVRLDVQNISCGGRHAALVSKQGEIYSWGEESGGRLGHGVDCDVAHPKLIDALTHMNIELVACGEYHTCAVTLSGDLYTWGDGAFKFGLLGHGNDVSQWVP…	1078	nucleus
TRIDC3BG083850	TRIDC3BG083850.1	823302111	823306890	4780	8.5	98798.6	MPTKVAASDVIRVSTSSAPSTSSHGSAQDDYESSGDVYVWGEVICESAARAGSDAVIKSAVRQDVLLPKPLESHLVLDVYHVDCGVKHAALVTKNGEVFTWGEESVGRLGHGSQEDYARPNLVNSLAVSDVDFVACGEFHTCAVTTAGELYTWGDGTHNIGLLGHGTDISHWIPKRISGALDGLQVAYVSCGTWHTALITTTGQLFTFGDGTFGVLGHGNRESISCPREVESLSGLRTIAVACGVWHTAAVVEVIVTQSSSSLSSGKLFTWGDGDKHRLGHGDKDPRVKPTCVASLIDYDFHRIACGHGLTVGLTTSGQVWSMGNTVYGQLGNPRSDGKLPCLVEEIMGEQVVQVACGSYHVAVLTVKSEVFTWGKGANGRLGHGDIDDRKIPTLVEAL…	912	nucleus
TRIDC5AG028450	TRIDC5AG028450.2	364307227	364313617	6391	8.98	36163	GSYSREIGNALLVGPAVSLRPRRPPPPHPPKAARLLPRPQVKIHPGVVPSFLAMDIDDVICNLRVVGVPTKSAIYTWGYNQSGQTARKGKERHLRIPKSLPPKLFTCRDGENLRWIDIACGRAHTAAVVSDGSLFTWGSNDFGQLGDGTEESAKEPKKVNALATEFVKSVSCGAHCTAAIAEPRENDGTISRSRLWVWGQNQGSDYPRLYWGAFAPNTVIRQVSCGAVHVVALSDDGLLQAWGYNEYGQLGRGCTSEGVQGARVLNAYARFLDDTPELVKIVRVSCGEYHAAAISENGEVYTWGLGSLGQLGHRSLQSGDKELIPRRVVALKE	333	nucleus
TRIDC5AG053240	TRIDC5AG053240.1	560006344	560010561	4218	6.94	45406.6	MLRRLLPLHRRCYSASATSSGAAPTLYSGGDHPVSLLSWGRGASGQLGGGKEERRLYPAPVARLLLPVPSPVLPPTPGRLPPAAGTEAAGGVEVGISCGLFHSALLVDGAAWVWGKGDGGRLGLGDEASAFVPRANPNLAGLRVLALGGIHSAALTASGDVLTWGYGGFGALGHYVYHRELLPRKVKGPWEGKIVHIATSGAHTAAITESGCELYTWGRDEGDGRLGLGSGGGPGEAGSLSVPSKVSVLPVPVAAVACGGFFTLALTSDGQLWSWGANSNFELGRGSNSSDWRPQIVPSLKNVHVIQVACGGYHSLALTDEGEVLSWGHGGHGQLGHPTIQNHRVPLAIKALSEERIVYIACGGSTSAAISEKGDLYMWGNARDCQLGVPDLPEVQPLP…	438	nucleus
TRIDC5BG029850	TRIDC5BG029850.1	325486446	325492696	6251	7.59	21113.8	MDIDDVICNLRVVGMPTKSAIYTWGYNQSGQTARKGKERHLRIPKSLPPKLFTCRDGENLRWIDIACGRAHTAAVVSDGSLFTWGANDFGQLGDGTEESAKEPKKVNALATEFVKSVSCGAHCTAAIAEPRENDGSISRSRLWVWGQNQGSDYPRLYWGAFAPNTVIRQVSCGAVHVVALSDDGLLQAWGNVSC	194	nucleus
TRIDC5BG057300	TRIDC5BG057300.1	550716805	550720742	3938	6.56	45289.3	MLRRLLPLPRRCYSASATSSGAAPTLYSGGDHPVSLLSWGRGASGQLGGGKEERRLYPAPVARLLLPVPSPVLPPTPGRLPPAAGTEAAGGVEVGISCGLFHSALLVDGAAWVWGKGDGGRLGLGDEASAFVPRANPNLAGLRVLALGGIHSAALTAPGDVFTWGYGGFGALGHYVYHRELLPRKVNGPWEGKIAHIATSGAHTAAITESGCELYTWGRDEGDGRLGLGSGGGPGEAGSLSVPSKVSALPVPVAAVACGGFFTLALTSDGQLWSWGANSNFELGRGSNSSDWRPQIVPSLKNVHVIQVACGGYHSLALTDEGEVLSWGHGGHGQLGHPTIQNHRIPLAIKALSEERIVYIACGGSTSAAISEKGDLYMWGNARDCQLGVPDLPEVQPLP…	438	nucleus
TRIDC6AG021300	TRIDC6AG021300.1	138281908	138303406	21499	5.58	49257	VESRDSRASSRDPWILSLMDAKAEASGDDAVPEAPEQSVVLISAGANHSVALLSGQMVCSWGRGEDGQLGHGDSEDRPVPTVLTSFDVPRITSVVCGADHTAAYSDDEMQLYSWGWGDFGRLGHGNSSDVFNPQPVVALQGMKIKQIACGDSHCLAVTVTGQVHSWGRNQNGQLGLGNNEDSLLPQKIKAFQGVCVKMIAAGAEHTTAITEDGHLYGWGWGRYGNLGLSDRDDRLVPEKVSSVEGEKMVLVACGWRHSVSVSSSGGLYTYGWSKYGQLGHGDFEDHLVPRKIEALKDVSISQIAGGWRHTMAVASDGKLYGWGWNKFGQVGVGDDVDHCSPVEVNFPDEQKIAQVACGWRHTLALTENKNVFSWGRGASGQLGHGEIIDRNTPKMIDAL…	458	nucleus
TRIDC6AG022540	TRIDC6AG022540.1	150642105	150647010	4906	4.97	29834.7	MPSRVEALAGYDVVKVSFGWGHAMALTKDGGLFGWGFSENGRLGDMGQSTEAPSPQEYVGKTKDNYSSSMLEAVEKMVVDKIRSEDNMPIIWEPSLVHEVTHLDVSDVSCGLDHSLILCSNGTVLSGGDNTYGQLGRKSGWAKLLPVDISYIPFSVSASAGHSLALCHISTKGTDNVKTGILSWGWNCSSQLGRPGQEDAPALVNYLVGENPITAAAGRVHSIVLMSKGEVWAWGSGRNGRLGLGSSMDEAEPCLIDTLEGVEVLQVATGMDHNLILVKE	280	nucleus
TRIDC6AG040090	TRIDC6AG040090.1	486124058	486129890	5833	8.88	100115	MAGELEGRSSGTRGAEQAIVAVKKGAHLLKCGKRGKPRFCPFRLSCDEKLLIWYSKEREKSLSLSSVSSVVLGQKTTNLLRLHWPEKEHHSLSVIYKNGECSLDLICKDKDQADCWHLGLTALVSALYSPLLLVDSTSSRRINSCANSPPSYIQQRNRLFSVHDTRKFSQVHSLYGSPRLIQNKVSKSSLDCPEAFVSPRERTWSDVDFYLERITPEMVNRVKNSFMDIPVAAKIQEGITQMPKLKASEGSHMACGIDSLKDIFAWGEIPGSVLENGDAPKDNVSLPRLLKPTQILDVQNVACGEKHAAIVTKQGEVFSWGKESGGILGHKMSVSVSEPTIIESLTSIPMKAIAFGAKHTCALAISGELYEWGEGTHSLGLWDDQCQRSQWFPHKLFDP…	913	nucleus
TRIDC6BG027100	TRIDC6BG027100.1	207438489	207449104	10616	9.31	48280.6	DSFTHGRKGRGGRRRRGPGGAGAVHRPHLRRRQPLRRTALGPDGVLLGPGRGRAARPRRLRGPAVPTVLTSFDVPRITSVVCGADHTAAYSDDEMQLYSWGWGDFGRLGHGNSSDVFNPQPVVALQGMKIKQIACGDSHCLAVTVTGQVHSWGRNQNGQLGLGNNEDSLLPQKIKAFEGVCVKMIAAGAEHTTAITEDGHLYGWGWGRYGNLGLSDRDDRSVPEKVSSVEGEKMALVACGWRHSVTVSSSGGLYTYGWSKYGQLGHGDFEDHLVPRKLEALKDVSISQIAGGWRHTMAVASDGKLYGWGWNKFGQVGVGDNIDHCSPVEVNFPDEQKIAQVACGWRHTLALTENKNVFSWGRVASGQLGHGEIIDRNTPKMIDALSLDGSACKQLESSN…	446	nucleus
TRIDC6BG028800	TRIDC6BG028800.1	225143296	225145943	2648	5.32	39234.2	YHSLAVSSAGEVWAWGRNEEGQLGRGLQAPRNTWSNPEQVRGLENVQVRAVSASGVVSAAIGCDGSLWVWGRSKRGQLGLGKDIVEATMPSRVEALAGYDVLKVSFGWGHAMALTKDGGLFGWGFSENGRLGDMGQSTEAPSPQEYIGKTRDKYSSSMLEAVEKMVADKIRSEDNMPIIWEPSLVHEVTHLDVSDVSCGLDHSLILCSNGTVLSGGDNTYGQLGRKSGWAKLLPVDISYIPFSLSASAGHSLALCHISTKGTDNVKTGVLSWGWNCSSQLGRPGQEDAPALVNYLVGEKPITAAAGRVHSIVLMSNGEVWAWGSGRNGRLGLGSSMDEAEPCLIDTLEGVEVLQVATGMDHNLILVKE	368	nucleus
TRIDC6BG047010	TRIDC6BG047010.1	503816546	503822320	5775	9.03	125037	PGAASAHSASARLLPSLPLSLTKLCPLFFLTCFLSLHRHLSLSPAVDQRRLELSPRVLPRFLLPDLFPAAMAGELEGRSSGPRGAEQAIVALKKGAHLLKCGKRGKPRFCPFRLSCDEKLLIWYSKEREKSLSLSSVSSVVLGQKTENLLRLHWPEKEHHSLSVIYKNGECSLDLICKDKDQADCWYLGLTALVSALYSPLLLVDSTSSRRINSCANSPPSYIQQRNRLFSVHDTRKFTQVHSLYGSPRLIQNKVSKSSLDCSEAFVTPRQRTWSDLDFYLERITPEMVNRVKNSFMDIPVAAKIQEGITQMPKLKASEGSHMACGIDSLKDIFAWGEVPGSVLENGDAPKDNVSLPRLLKPTQILDVQNVACGEKHAAIVTKQGEVFSWGKESGGILG…	1138	nucleus
TRIDC7AG023110	TRIDC7AG023110.1	137597541	137605539	7999	8.53	98286.5	AWFIALKAIISRQNCKKLTTETKNDKPSYCPINQMHGDLPLASSCYGTDVGKKVSKGVQQCTTNHDARPFANFGNIFSDMILYTGQERSRVSTGSVGSSNSSISGSADTSDGGVAGVDNNVRVSYSSAVSSCSYGSGDDFDAMGDVLLWGKGVGDGTLAYSSHLSGNLYGPRIDASLPKALESTVLLDIHNIACGSKHSVLVTKQGEMYSWGKESGGRLGHGVDTNLTHPKLISTLSGINIESVACGEFHTCAVSFCGDLYTWGDGMHNFGLLGHGNDTAHWIPKKVCGPLEGLHVSSVSCGPWHTAVVTSTGQLFTFGDGVFGALGHGDRQSTNVAREVSSLRGLRTVHAACGAWHTVVIVEVVDSLNSATSCKLFTWGDGNKGQLGHADRETRLTPA…	909	nucleus
TRIDC7AG038320	TRIDC7AG038320.1	323038906	323049718	10813	6.46	14962.8	LTSHWVDIAAGGWHSAALTKEGEVYAWGRGEHGRLGFGDDKSSHMVPLKVQLLAGEDIVQVSCGGTHSVVLTSDGRIFSYGRGDHGRLGDGRKVTTGHPMEVPINLPPPKTSTSSEGLWQANYVACGGRHTLAIVTWTDM	140	nucleus
TRIDC7BG013530	TRIDC7BG013530.1	108785397	108792658	7262	8.31	94380	MHGDLPLASSCYSTDVGKKVSKGVQQCATNHDARPFANFGNIFSDVILYTGQERSRVSTGSVSSSNSSISGSADTSDGGVAVDNNLRVSYSSAVSSCSYGSGDDFDAMGDVLLWGKGVGDGTLAYSSHLSGNLYGPRIDASLPKALESTVLLDIHKIACGSKHSVLVTKQGEMYSWGEESGGRLGHGVDTNLTHPKLISTLSGINIESVACGEFHTCAVSFCGDLYTWGDGMHNFGLLGHGNDTAHWIPKKVCGPLEGLHISSVSCGPWHTAVVTSTGQLFTFGDGVFGALGHGDRQSTNVAREVSSLRGLHTVRAACGAWHTVAIVEVVDSLNSATSCKLFTWGDGNKGQLGHADRETRLIPACVESLRKLSFCQVACGYDFTAALSTSGQVYTMGSN…	874	nucleus
TRIDC7BG031560	TRIDC7BG031560.1	348179886	348203513	23628	6.63	31583.6	QQAAIGGWHCLAVDDKGRAYAWGGNEYGQCGEEPERKEDGTRALRRDIPIPQRCALKLKVRQVAAGGTHSVVLTQEGHVWTWGQPWPPGDIKKISTPVRVQGLEQVSMIAVGAFHNLALSVDGILWAWGNNEYGQLGIGDTQPRSQPIRVEGLSNLSLVDIAAGGWHSAALTKEGEVYAWGRGEHGRLGFGDDKSSHMVPLKVQLLAGEDIVQVSCGGTHSVVLTSDGRMFSYGRGDHGRLGDGRKVTTGHPMEVPINLPPPKTSTSSEGLWQANYVACGGRHTLAIVTWTDM	293	nucleus
Ae
AET1Gv20044900	AET1Gv20044900.1	9898582	9905223	6642	8.71	98614.4	MYTKGPPLDVLRASISSAPSTSSHGSAQDDCDSLGDVYVWGEVVCDNSARTSSDTVVRSTGKTDFLLPKPLESNLVLDVYHVDCGVRHASLVTRNGEVFTWGEDSGGRLGHGTREDSVHPRLVESLAACNIDFVACGEFHTCAVTTTGELYTWGDGTHNVGLLGHGTDVGHWIPRRISGPLEGLQIAYVSCGTWHTALITSMGQLFTFGDGSFGVLGHGDLKSISCPREVESLSGLKTIAVACGVWHTAAIVEVIVTQSSATVSAGKLFTWGDGDKHRLGHGDKEARLKPTCVASLIDYDFYRVACGHSLTVGLTTSGKVWTMGNSVYGQLGNLNSDGRPCLVEDKIASEHVLQIACGSYHVAVLTSRSEVFTWGKGANGRLGHGDIEDRKVPTPVEAL…	909	nucleus
AET1Gv20180400	AET1Gv20180400.1	57160442	57208259	47818	9.3	31658.2	QRRTPPRKVPFYRTALCFKPFLHLFSTVSASAPPKLGFPVGIAARMPASAAVAAAGGEEKAAEAGGRELLYCGTVRFDIMGRKVKGGHEGRGNLVSPTRLRPLVGVDIRFVASGCAACHCVALSADGRCFSWGRNENGQLGHGDTLLRNLPTVVSELSKYNIIAAGVGRKHTVVVTDEGKSFAFGDNKYGQLGTGSLKTGTVVSPVPCLVTEVTNAVCGADFTVWLSSVEGSSILTAGLPQYGQLGHGSNNEYNAKVSSVSLVYDPQPHPRAIAALSGNTVVKVACGTNHTGSFPFFLSFSC	302	chloroplast
AET1Gv20192200	AET1Gv20192200.1	62888754	62897338	8585	5.47	21748.4	MTSNEYTPRLIKNLDGIKIKRIAAGMLHSACIDEKGTVFMFGQKTEKVLGRSNDAPRPSAVEEIQFSEEVACGGYHTCAVTDRGDLYSWGSNENGCLGLGGTGMVRFPEVVRSSLFKLPVSKVSCGWKHTAAISGEDIYTWGWGGANGTFFEEGHSSGGQLGHGNDVDYCEPMMVELGKNASAVHVSCGFNHTGAILEYVEN	202	nucleus
AET1Gv20587800	AET1Gv20587800.1	335948750	335957626	8877	9.14	116371	IEQQAITALKKGAYLLKYGRRGKPKFCPFRLSNDESILIWFSGKEEKQLRLSHVSRIIPGQRTAIFQRYPRPEKECQSFSLISHDRSLDIICKDKDEAEVWFAGLKTLISRSHQRKWRTESRSDMLSSGTTSPRTYTRRSSPLSSPFSSNDSVHKDGSENYRLRSPYGSPPKVGLDKAFSDIVSYAAPPRPFFPSDSNVGSVHSVSSGHSDNTNGNSRGIPMDAFRVSLSSAVSSSSHGSGHDDGDALGDVFIWGEGTGEGILGGGNSRVGSSSGAKMDCLVPKPLEFAGRLDVQNISCGGRHATLVTKQGEVYSWGEESGGRLGHGVDCDVPQPKLIDALAHMNIELVACGEYHTCAVTLSGDLYTWGNGTFNFGLSGHGNEVSHWMPKRLNGPLEGV…	1074	nucleus
AET1Gv20883100	AET1Gv20883100.9	457021078	457027775	6698	8.66	114589	MTPDDNALITLKKGSKLIKYSRKGKPKIREFRLSSDETALVWYSHSKEKCLRLSSVSKIIPGQRTAVFRRFLRPEKDYLSFSLIYKNGQRSLDLVCKDQAEVEVWFSTLETLITSYRVNFPTDCQSDRTSFSDEVSQYQDAYDARLDIASSINRTYYSAGYGSAYSLNSSRADVRSDRANMLRVSTGDSSRISISSSIPSSSSQGSGPDDIESLGDVYVWGEVWTDVLPPEGSSNFLCSKTDVLIPKPLESDVVLDVQQISCGSRHIALTTRQGEVFTWGEELGGRLGHGTDEDISRPELVESLAVSNVEYIACGEFHTCAVTASGDLYNWGDGSYNAGLLGHGLGASHWLPKRVSGPLEGLQVLSVACGSWHSALAMSSGKVFTFGDGTFGALGHGNR…	1054	nucleus
AET2Gv20493700	AET2Gv20493700.1	220863384	220874375	10992	8.36	25459	LSFTVILTRKGLVYTCGSNTHGQLGHGDTTDRAAPKIVELFKGPSPVVQHNELLPRAIQSFKRRNILVVRVSAGDEHAVALDALGYVYTWGRGYCGALGHGDENDKTSPELIVGLKGQVAVQVCARKRKTFVLTDEGSVFAFGWMGFGSLGFPDRGSSDKVMQPRVLDSLSGHYVSQISTGLYHTVAVTNKGIVFGFGDNERAQLGQEFIRGCLKPTEIMFDKSSIEDIAIAAPSG	236	nucleus
AET2Gv20553300	AET2Gv20553300.1	291696668	291783735	87068	9.18	115770	MEPLVSLPGALKQAGTRRPCTGCSVKDLCLVSKQGSIAEVESALALIKKNGGSIDGRNAFGLGALHLATWRNHLPIVRRLLDAGANPDARDGESGWSSLHRALHFGHLCIAGVLLQFGASLNLEDTKGRTPIDLLSGPVSQTNGDSPNSVATEVFSWGSGTNYQLGTGNAHIQKLPCKVDALHGSYIKTVAASKFHSVAVSSDGELYTWGFGRGGRLGHPDIQSGQTTAVITPRQVTVGLGRKKVNVVAAAKHHTVIATSAGELFTWGSNREGQLGYPSVDTQPTPRRVSSLKQRIIAVAAANKHSAAVADTGEVFTWGSNKEGQLGYGTSNSASNCIPRMVEYLKGKVFNGVSAAKYHTLVFGADGEVFTWGHRLVTPRRVVIARCLKKGGNANVKFH…	1067	nucleus
AET2Gv20693600	AET2Gv20693600.1	389484805	389490415	5611	5.42	46849.1	MDAAISAAHEAPPAVVLVSAGASHSVALLAGNVLCTWGRGEDGQLGHGDAEDRLVPTVISGFDAPGITSVICGADHTTAYSEDEHQVYSWGWGDFGRLGHGNSTDVFTPQPVKALQGIKIKQLACGDSHCLAVTMAGEVLSWGRNQNGQLGLGTTEDSLLPQTIQAFEGISVNMIAAGAEHTAAVTEDGEIYGWGWGRYGNLGLGDRNDRFVPEKVSSVEGEKMVLVACGWRHTITVSSSGSLYTYGWSKYGQLGHGDFEDHLVPHKVEALKDSSTSQISGGWRHTMALTSDGKLYGWGWNKFGQVGAGDNADHCSPAQVNFPEEQKVAQVACGWRHTLAFTEKKNVFAWGRGTSGQLGHGEIVDRNTPVIIDALSPDGPGSKKLESSAAIPFAAKIWV…	442	nucleus
AET2Gv20769400	AET2Gv20769400.1	434194947	434196880	1934	5.78	37415.1	MPYQVSARHQDHACRGWIESNNACERHGKCLCIWNRHLWGYSLNGIPATDYVNSPKVVESLKGIFVVQATIGGLFSAVLSREDRVYTFSWGHEERLGHNTDYADVEPRLLSGPLENVLVAQIAAGNCYLLMLAYQPTGMSVYSVGCGQGGKLGHGNKNSEGVPQLIAHFAGIDARPVSISAGAWHAAVLSSDGRVLPWGWGVQGCLGHGYAEECATLPMAVEISNAVHVSAGQYCTFVMTDNGDVYSFGWKGYYNLGLQDEDEDENQGVLAPKLVASLTGLNKRFVQISPTNAYDWHNRRTGVSHTVALTESGKVYAFGGGGSGQLGLKLAEGKEAMPPLQVDIDLA	347	nucleus
AET2Gv21009400	AET2Gv21009400.4	562309573	562315430	5858	9.26	113448	MAGSFDGRVPTRGVEQAIVALKKGAHLLKCGKRGKPKFCPFRLSSDEKTLVWYSKDREKHLSLNSVSTVILGQKTTNFYRQRWPEKEHQSLSLVYRNGECSLDLICRDRDQAECWHLGLTALISGPSSPFSSVGSKSSRQMTSCTSTPRSYIQRKSKLSAVHDTPRHKQVYPSYGSPRMTQKDLFGGYLDCSEALFYQRQRTFSDVDSYLERLSPKVANPVRHSLKDILVANNKHKTQTISRTPKVKAFEGPRAACRLDSLKDVFLWGDVVGSTLDSEDIPKALPRLVGSTKMLDVQSIACGENHAAIITKQGEVFSWGKESSGRLGHKVNGSAPCPKMVESLASVHVKVVAFGSKHTCAVTVSGELFEWGEGAHSLGLLNNNWHGRNQWLPHKLFGPM…	1032	nucleus
AET2Gv21085000	AET2Gv21085000.4	588602616	588610719	8104	8.78	56083.8	MSASAAPEKAAGSGGELLYCGATNFDAINRKLAGGMQGNLVSPTRLRSLMGVDIVSVASGCTACHCVALGADGRCYTWGRNEKGQLGHGDTLQRNLPTVVSELSKYKIIKASVGKNHTVVVTDDGKSFAFGHNKFGQLGTGSLKNEIEASPVPCLVTEVTGVACGGDFTVWLSSVEGSTILSAGLPQYGQLGHGTDNEYNTKDSSVKLSYDPQPRPRAIAALSEKTIVKVACGTNHTVAVDSSGFVYTWGYGGYGRLGHREQKDEWQPRLVEIFQRHNVLPPNAILSAGSANCACTAGGGQLYMWGKMKTTGDDTMYPKPLMDLSGWNIRCMASGTMHHVVGADDSCISWGNAQYGELGYGPMGQKSSANPKKVDSLEGMHVTGVGCGFGLSLIIVDRA…	530	nucleus
AET2Gv21263700	AET2Gv21263700.2	640947582	640953883	6302	8.41	112258	MADPVVDIDKALIALKKGTQLLKYGRKGKPKFTPFRLSTDESTLIWVSSNQEKSLKLASVSRVLSGQRTLVFQRFLLPEKDHLSFSLIYKDGKRSLDLICKDKVETQVWFTCLSALVSPGKHRSQPQHTDEMRSSALSFDCGRESSLSSSSTFTTDSLENKLSSANSKDRSSGEYAYSERTDVSDMQVKSVSSSDIRVSVSSALSTSSHGSGGEDSESFGDVYVWGEVMCDTASVSGSDGNTLSPGATTDILVPKPLESNVMLDVSSVACGVKHAALITRQAEVFTWGEECSGRLGHGAGTSIFQPRLLESLSTCNVEIMACGEFHTCAVTATGDLYTWGDGTHNAGLLGHGSTVSHWIPKRVSGPLEGLQVSTVSCGTWHTALITTSGLLYTFGDGTF…	1032	nucleus
AET3Gv20676700	AET3Gv20676700.1	401663769	401672172	8404	4.99	48038.2	MYVLLQLSSVKAGGMMSFAIDSLGALWMWGNCPQQTDDGEFCIAATSAPLPVWDFHGHTVVKVACGNEHVVAAVSAGETYTGGDLVCYSWGNNNHGQLGLGDKESRSRPVLISEFSEGSSWEVYEIACGAWHTAVLTNKKSFDQDLESRCWTFGIGDNGQLGHGTTATICSPQPVDGLPTGSFLISLDCGLFHTAVVSSDGEVWCWGMERGLGLCPDASFSGMDAGDALYPIRVQSPETNGFKFLGPVQVACGAAHTVLVAGEGYRMWAWGRGRSGVLGRDQTTDSYTPCVVMWPPLDENFQEIHEDQGQASTSRANDRTNTELELKLSAASEELQFLRSKLTLMERYANILHISIFRKPMDERTLPRSLQESAVFDIRKEFENILDSSDTDELARLEM…	438	nucleus
AET3Gv20731200	AET3Gv20731200.1	434125389	434129893	4505	6.03	43312.1	MTSLPQGAMEKAAAAAAEEEPEEAWAWTWGAGTDGQLGNGGFQDHHLPQALLLPPRCRGRVSFVAGGGAHAIALTSDGEVFTWGRGTHGQLGHGNIENIPHPKSVKFFENYTVTCVSTGWNHSGFATDSGQLFMCGDGSFGQLGTGDNQSRNLPFEATSFTTKHVEKLAFGMRHSLVLLKDNSVYGFGSARRGQVGKFASKNQKFYNTPRLIDGFPNCKIMNLYANGDHSAALDESGQLHIWGRALVGEHDDDQPRAAFPSLSISQVALGWHHALVLSGGELYAIGAYRHQKCDPTVSENAVARQLNLTTASSIHHEPSSASNLAKVPSIHGQQVTQIAAGTEHSALVTESGALFTWGWGEHGQLGLGDTCDQVVPQRVNLGDEGSRSYASLGVYCGSG…	407	nucleus
AET3Gv20816500	AET3Gv20816500.2	476853877	476858996	5120	4.81	57395.5	QAPAAPTSPSQTNAISLPPSRVAASEREFESEGDRGFETEAAAAASTGIFEEMNGGGGGGGGGEVGFVGGGGEEEEMDEDGAREAGKEQVVLMWGYLPGVSPQRSPLLGPVPVRLPPAAAGDAWRDVCGGGCGFAMAISESGKLLTWGSTDDMGQSYVTAGKHEETPEAFPLPSDVAIARADAGWAHCVAITDEGVVYTWGWKECVPTGRVIADQASVGTLEKDERQSAIANNQVSPRSQVSRTSSGAASGPSESRGTEESTKRRRLSPAKQGNDSSTSGDENLSAPPCVVTFNTGVKITAVAAGGRHTLALSDFGQVWGWGYGGEGQLGLGSRIRTVSSPHPIPCIESTSYGKDRLSAMKGNKNAEGQINKVTGNRVTAIACGGRHSVVVTDSGALLA…	553	nucleus
AET3Gv21129600	AET3Gv21129600.1	595088268	595095398	7131	9.24	130800	KSDASESQTKTKIRSPILYSNPTQKSFNSFLSLPSSSVPLESPLAPSSPRSLPPNPPRASSIRPAGRASPAGGAREPPRSLPAGSGRRPPASPAPLARASPPARGASSALFGGREARPGRRARWGGADAAPMSDASSDLGGARAGPLPVVERDLEQAITALKKGAYLLKYGRRGKPKFCPFRLSNDESVLIWFSGKEEKHLRLSHVSRIMPGQRTAIFQRYPRPEKECQSFSLISHDRSLDIICKDKDEAEVWFAGLKTLISRSHQRKWRTGSRSDTISSAATSPRTYTRQSSPLSSPFSSSDSLHKDFNENYRFRSPYGSPPKNGLEKAFSDVALYAAPPRGFFPSDSNAASVHSMSSGQSDNTNGNSGGIPMDAFRISYSSAVSSSSHGSGYDDGDA…	1220	nucleus
AET3Gv21205900	AET3Gv21205900.1	614692683	614697608	4926	8.64	98913.8	MPTKVAASDVIRVSTSSAPSTSSHGSAQDDYESSGDVYVWGEVICESTARAGSDAVIRSAVRQDVLLPKPLESHLVLDVYHVDCGVKHAALVTKNGEVFTWGEESGGRLGHGSREDYARPNLVNSLAVSNVDFVACGEFHTCAVTTAGELYTWGDGTHNIGLLGHGTDISHWIPKRISGALDGLQVAYVSCGTWHTALITTIGQLFTFGDGTFGVLGHGNRESISCPREVESLSGLRTIAVACGVWHTAAVVEVIVTQSSSSLSSGKLFTWGDGDKHRLGHGDKEPRVKPTCVASLIDYDFHRIACGHGLTVGLTTSGQVWSMGNTVYGQLGNHRSDGKLPCLVEEIMGEQVVQVACGSYHVAVLTVKSEVFTWGKGANGRLGHGDIDDRKIPTLVEAL…	911	nucleus
AET5Gv20434600	AET5Gv20434600.1	284657377	284663510	6134	5.72	16476.8	MLLRNIPVLVIPSGVRLVTCGHSHTLISMKDGRIYGWGYNSYGQAANEKSTYAWYPSPVDWCVGEVRRLAAGGGHSAVLTDASSLKELCEFKLAETVNRSNARLIEDVASRTGADALARLCEKLREHLVEQGDSELMEMHMVEEIEAKAG	150	nucleus
AET5Gv20845400	AET5Gv20845400.1	454868020	454871991	3972	7.25	45331.4	MLRRLLPLRRRCYSASSTSSAAAPTLYSGGDHPVSLLSWGRGASGQLGGGKEERRLYPAPVARLLLPVPSPVLPPTPGRLPPAAGTEAAGGVEVGISCGLFHSALLVDGAAWVWGKGDGGRLGLGDEASAFVPRANPNLAGLRVLALGGIHSAALTASGDVFTWGYGGFGALGHYVYHRELLPRKVNGPWGGKIVHIATSGAHTAAITESGCELYTWGRDEGDGRLGLGSGGGPGEAGSLSVPSKVTALPVPVAAVACGGFFTLALTSDGQLWSWGANSNFELGRGSNSSDWRPQIVPSLKNVHVIQVACGGYHSLALTDEGEVLSWGHGGHGQLGHPTIQNHRIPLAIKALSEERIVYIACGGSTSAAISEKGDLHMWGNARDCQLGVPDLPEVQPLP…	438	nucleus
AET6Gv20391900	AET6Gv20391900.1	136800852	136813562	12711	5.5	47203.7	MDAKAEASVDDAVPEAPEQSVVLISAGANHSVALLSGQMVCSWGRGEDGQLGHGDSEDRPVPTVLTSFDVPRITSVVCGADHTAAYSDDEMQLYSWGWGDFGRLGHGNSSDVFNPQPVVALQGMKIKQVACGDSHCLAVTVTGQVHSWGRNQNGQLGLGNNEDSLLPQKIKAFEGVCVKMIAAGAEHTTAITEDGHLYGWGWGRYGNLGLSDRDDRSVPEKVSSVEGEKMVLVACGWRHSVTVSSSGGLYTYGWSKYGQLGHGDFEDHLVPRKLEALKDVSISQIAGGWRHTMAVASDGKLYGWGWNKFGQVGVGDDVDHCSPVEVNFPDEQKIAQVACGWRHTLALTENKNVFSWGRGASGQLGHGEIIDRNTPKMIDALSLDGSACKQLESSNAVPM…	440	nucleus
AET6Gv20414500	AET6Gv20414500.1	151031140	151034034	2895	5.61	31791	LAAGGTPPPPRSGLVYGFGDNSHGAVGQPAPAADVYVPTPVPSLPSSVDAVAAGHYHSLAVSSAGEVWAWGRNEEGQLGRGLQAPRNTWSNPEQVRGLENVQVRAVSASGVVSAAIGCDGSLWVWGRSKRGQLGLGKDIVEATMPSRVEALAGYDVVKVSFGWGHAMALTKDGGLFGWGFSENGRLGDMGQSTEAPSPQEYVGKTKDNYSSSMLEAVEKMVADKIRSEDNMPIIWEPSLVHEVTHLDVSDVSCGLDHSLILGCEYFFSPTKLKLLCALAMHNVSAVLIYLSLKVVVFNKT	300	nucleus
AET6Gv20670900	AET6Gv20670900.1	367465009	367470675	5667	8.75	78344.4	MICKDKDQADCWYLGLTALVSALYSPLLLVDSTSSRRINSCTNSPPSYIQQRNRLFSVDDTRKFTQVHSLYGSPRLIQNKVSKSSLDCSEAFVTPRQRTWSDLDFYLERITPEMVNRVKNSFMDIPVAAKIQEGITQMPKLKASEGSHMACGIDSLKDIFAWGEVPGSVLENGDAPKDNVSLPRLLKPTQILDVQNVACGEKHAAIVTKQGEVFSWGKESGGILGHKVSVSVSEPTIIKSLSSIPMKAIAFGAKHTCALAISGELYEWGEGTHSLGLWDDQCQRSQWFPHKLFDPLDGVSVLKIACGQWHTAIISSSGQLFTYGDGTFGVLGHGDTMSVARPKEVESLKGLRAKAVACGPWHTAAIVEILGTVKSNAPSGKLFTWGDADKGKLGHADKK…	719	nucleus
AET7Gv20477800	AET7Gv20477800.1	141461659	141471349	9691	8.84	70197.2	MHNFGLLGHGNDTAHWIPKKVCGPLEGLHISSVSCGPSHTAVVTSAGQLFTFGDGVFGALGHGDRQSTNVAREVSSLRGLRTVLAACGAWHTVAIVEVVDSLNSATSCKLFTWGDGNKGQLGHADRETRLIPAYVESLRKLSFCQVACGYDFTAALSTSGQVYTMGSNAFGQLGNPTIDGKLPTVVKGSISSSCVEEIACGSHHVALLTSKARVYTWGKGANGRLGHGNNFDRNTPTPVEALKDKQVKSVACGTDFTAVICFHRCTSGLDQSLCSGCRLQFSFIRKRHNCYNCGLVYCKACSMRKSTKASLAPNSNKPYRVCDECCTKLNTAGDAKKLQNSKPLDGNPHPLSSEATDRENTVKSLRVRISRFLTMESFKPEGKHSRNNSRFPLHHSGNL…	643	nucleus
AET7Gv20693500	AET7Gv20693500.1	290626230	290641542	15313	6.3	32967.2	SPAHVDALIGVKIVQQAAIGGWHCLAVDDKGRAYAWGGNEYGQCGEEPERKEDGTRALRRDIPIPQRCALKLKVRQVAAGGTHSVVLTQEGHVWTWGQPWPPGDIKKISTPVRVQGLEQVSMIAVGAFHNLALSVDGILWAWGNNEYGQLGIGDTQPRSQPIRVEGLSNLSLVDIAAGGWHSAALTKEGEVYAWGRGEHGRLGFGDDKSSHMVPLKVQLLAGEDIVQVSCGGTHSVVLTSDGRIFSYGRGDHGRLGDGREVTTGHPMEVPINLPPPKTSTSSEGLWQANYVACGGRHTLAIVTWTDM	307	nucleus

## Sheet: Table S2
Table S2. The collinearity of RCC1s among bread wheat, emmer wheat and Aegilops tauschii
Ta				Td_Ae
Chr	GeneID	start (bp)	end (bp)	Chr	GeneID	start (bp)	end (bp)
1A	TraesCS1A02G020400.1	10051720	10058221	1A	TRIDC1AG002050.2	9.09955e+06	9.10655e+06
1A	TraesCS1A02G071100.1	53850045	53859233	1A	TRIDC1AG009800.1	5.46314e+07	5.46379e+07
1A	TraesCS1A02G071200.1	53865089	53869197	1A	TRIDC1AG009810.1	5.46467e+07	5.46626e+07
1A	TraesCS1A02G076400.1	59130571	59138769	1A	TRIDC1AG010620.1	6.00434e+07	6.00513e+07
1A	TraesCS1A02G240600.1	427814329	427823554	1A	TRIDC1AG036320.1	4.2975e+08	4.29759e+08
1A	TraesCS1A02G366800.1	545528450	545534545	1A	TRIDC1AG053870.1	5.44802e+08	5.44808e+08
1B	TraesCS1B02G024400.1	11695669	11702119	1B	TRIDC1BG002900.1	1.24207e+07	1.24249e+07
1B	TraesCS1B02G145900LC.1	90435801	90438227	1B	TRIDC1BG012700.1	9.13159e+07	9.1324e+07
1B	TraesCS1B02G155400LC.1	97371204	97378517	1B	TRIDC1BG013430.1	9.88554e+07	9.88654e+07
1B	TraesCS1B02G252700.1	445430105	445438995	1B	TRIDC1BG041430.1	4.50112e+08	4.5012e+08
1B	TraesCS1B02G384600.1	617823978	617830677	1B	TRIDC1BG061670.1	6.23389e+08	6.23395e+08
1D	TraesCS1D02G019900.1	8622524	8629139	1D	AET1Gv20044900.1	9.76307e+06	9.76962e+06
1D	TraesCS1D02G073500.1	54904038	54911772	1D	AET1Gv20180400.1	5.63779e+07	5.64251e+07
1D	TraesCS1D02G078800.1	60404299	60412599	1D	AET1Gv20192200.1	6.20278e+07	6.20363e+07
1D	TraesCS1D02G240700.1	330545811	330555264	1D	AET1Gv20587800.1	3.3135e+08	3.31358e+08
1D	TraesCS1D02G372300.1	450224926	450231586	1D	AET1Gv20883100.9	4.50764e+08	4.50771e+08
2A	TraesCS2A02G236300.1	303729916	303740925	2A	TRIDC2AG035540.1	382382386	382393486
2A	TraesCS2A02G246100.1	360414893	360425430	2A	TRIDC2AG033870.1	342906070	342917012
2A	TraesCS2A02G306400.1	527104921	527109738	2A	TRIDC2AG044480.1	5.26518e+08	5.26523e+08
2A	TraesCS2A02G471300LC.1	551812861	551815988	2A	TRIDC2AG049550.1	5.78753e+08	5.78755e+08
2A	TraesCS2A02G456700.1	705504543	705509310	2A	TRIDC2AG065160.1	7.03348e+08	7.03353e+08
2A	TraesCS2A02G492400.1	724732391	724740168	2A	TRIDC2AG069540.7	7.22777e+08	7.22784e+08
2A	TraesCS2A02G581400.1	773396886	773403074	2A	TRIDC2AG079950.1	7.69199e+08	7.69205e+08
2B	TraesCS2B02G254900.1	286974567	286988030	2B	TRIDC2BG034780.1	2.87606e+08	2.87619e+08
2B	TraesCS2B02G270400.1	368951969	368961551	2B	TRIDC2BG038800.1	3.66747e+08	3.66756e+08
2B	TraesCS2B02G323100.1	461735888	461741128	2B	TRIDC2BG047150.2	4.59232e+08	4.59238e+08
2B	TraesCS2B02G360200.1	513473170	513475161	2B	TRIDC2BG052440.1	5.12654e+08	5.12658e+08
2B	TraesCS2B02G478900.1	676125864	676131706	2B	TRIDC2BG069570.1	6.7014e+08	6.70146e+08
2B	TraesCS2B02G520600.1	715310468	715317967	2B	TRIDC2BG075130.1	7.08431e+08	7.08439e+08
2B	TraesCS2B02G609200.1	789435991	789442436	2B	TRIDC2BG088090.1	7.87431e+08	7.87437e+08
2D	TraesCS2D02G241400.1	262447609	262459205	2D	AET2Gv20493700.1	2.20928e+08	2.20939e+08
2D	TraesCS2D02G248500.1	293136645	293146419	2D	AET2Gv20553300.1	2.91782e+08	2.91869e+08
2D	TraesCS2D02G304900.1	390703147	390708626	2D	AET2Gv20693600.1	3.89599e+08	3.89605e+08
2D	TraesCS2D02G340500.1	435047157	435049200	2D	AET2Gv20769400.1	4.34323e+08	4.34324e+08
2D	TraesCS2D02G457000.1	564675613	564680528	2D	AET2Gv21009400.4	5.62475e+08	5.62481e+08
2D	TraesCS2D02G492700.1	590331741	590339231	2D	AET2Gv21085000.4	5.88776e+08	5.88784e+08
2D	TraesCS2D02G725400LC.1	645606435	645606824	-	-	-	-
2D	TraesCS2D02G589800.1	646028111	646034819	2D	AET2Gv21263700.2	6.41136e+08	6.41142e+08
3A	TraesCS3A02G284800.1	513888968	513892133	3A	TRIDC3AG042110.1	5.18662e+08	5.18665e+08
3A	TraesCS3A02G319000.1	561059063	561063241	3A	TRIDC3AG045960.1	5.56836e+08	5.5684e+08
3A	TraesCS3A02G362800.1	611165599	611170760	3A	TRIDC3AG052270.1	6.0491e+08	6.04915e+08
-	-	-	-	3A	TRIDC3AG069370.1	7.13698e+08	7.13705e+08
3A	TraesCS3A02G512900.1	732467879	732473098	3A	TRIDC3AG072750.1	7.32459e+08	7.32464e+08
3B	TraesCS3B02G318700.1	513664182	513668255	3B	TRIDC3BG047710.1	5.18267e+08	5.1827e+08
3B	TraesCS3B02G347100.1	556536770	556540601	3B	TRIDC3BG052120.1	5.62006e+08	5.62009e+08
3B	TraesCS3B02G395200.1	622759850	622764996	3B	TRIDC3BG058770.2	6.25661e+08	6.25666e+08
3B	TraesCS3B02G543500.1	781042268	781049240	3B	TRIDC3BG078750.2	7.83739e+08	7.83745e+08
3B	TraesCS3B02G581600.1	810266286	810271303	3B	TRIDC3BG083850.1	8.13253e+08	8.13258e+08
3D	TraesCS3D02G284600.1	394056868	394059560	3D	AET3Gv20676700.1	3.94215e+08	3.94224e+08
3D	TraesCS3D02G312300.1	426882857	426886638	3D	AET3Gv20731200.1	4.26075e+08	4.2608e+08
3D	TraesCS3D02G356500.1	468950328	468955000	3D	AET3Gv20816500.2	4.68011e+08	4.68016e+08
3D	TraesCS3D02G489600.1	583930698	583937728	3D	AET3Gv21129600.1	5.84053e+08	5.8406e+08
3D	TraesCS3D02G522600.1	603600473	603605796	3D	AET3Gv21205900.1	6.03294e+08	6.03299e+08
5A	TraesCS5A02G173400.1	366711731	366716948	5A	TRIDC5AG028450.2	3.68943e+08	3.68949e+08
5A	TraesCS5A02G364400.1	564600495	564604692	5A	TRIDC5AG053240.1	5.67132e+08	5.67137e+08
5B	TraesCS5B02G170800.1	315809003	315815250	5B	TRIDC5BG029850.1	3.25929e+08	3.25936e+08
5B	TraesCS5B02G366300.1	544909730	544913512	5B	TRIDC5BG057300.1	5.51466e+08	5.5147e+08
5D	TraesCS5D02G123500.1	181886805	181889303	-	-	-	-
5D	TraesCS5D02G177900.1	277619675	277625940	5D	AET5Gv20434600.1	2.79089e+08	2.79095e+08
5D	TraesCS5D02G373300.1	446756218	446763496	5D	AET5Gv20845400.1	4.4597e+08	4.45973e+08
6A	TraesCS6A02G153100.1	139127657	139148600	6A	TRIDC6AG021300.1	1.37536e+08	1.37557e+08
6A	TraesCS6A02G159700.1	152057354	152060289	6A	TRIDC6AG022540.1	1.49829e+08	1.49834e+08
6A	TraesCS6A02G261000.1	484560726	484566802	6A	TRIDC6AG040090.1	4.83501e+08	4.83507e+08
6B	TraesCS6B02G180900.1	202117162	202127730	6B	TRIDC6BG027100.1	2.12681e+08	2.12692e+08
6B	TraesCS6B02G191600.1	225868998	225871894	6B	TRIDC6BG028800.1	2.30833e+08	2.30836e+08
6B	TraesCS6B02G288400.1	519397050	519403172	6B	TRIDC6BG047010.1	5.16549e+08	5.16555e+08
6D	TraesCS6D02G142500.1	112816463	112829236	6D	AET6Gv20391900.1	1.30616e+08	1.30628e+08
6D	TraesCS6D02G152800.1	126872407	126875276	6D	AET6Gv20414500.1	1.44202e+08	1.44205e+08
6D	TraesCS6D02G241800.1	344170063	344176158	6D	AET6Gv20670900.1	3.50851e+08	3.50856e+08
7A	TraesCS7A02G185400.1	139516568	139524740	7A	TRIDC7AG023110.1	1.39324e+08	1.39332e+08
7A	TraesCS7A02G284800.1	324937444	324948441	7A	TRIDC7AG038320.1	3.27093e+08	3.27104e+08
7B	TraesCS7B02G090600.1	104762558	104770521	7B	TRIDC7BG013530.1	1.08096e+08	1.08103e+08
7B	TraesCS7B02G200200.1	363215428	363238889	7B	TRIDC7BG031560.1	3.45973e+08	3.45997e+08
7D	TraesCS7D02G187100.1	139832186	139840297	7D	AET7Gv20477800.1	1.40139e+08	1.40148e+08
7D	TraesCS7D02G282600.1	288464430	288478687	7D	AET7Gv20693500.1	2.87908e+08	2.87923e+08
Un	TraesCSU02G009100LC.1	3698763	3700360	-	-	-	-
Un	TraesCSU02G009000LC.1	3829220	3833002	-	-	-	-

## Sheet: Table S3
Table S3. The homologous gene pairs of TaRCC1s among A, B and D genome
Chr	RCC1s on A geneome	start (bp)	end (bp)	Chr	RCC1s on B geneome	star	start (bp)	end (bp)	RCC1s on B geneome	start (bp)	end (bp)
1A	TraesCS1A02G020400.1	10051720	10058221	1B	TraesCS1B02G024400.1	11695669	11702119	1D	TraesCS1D02G019900.1	8622524	8629139
1A	TraesCS1A02G071100.1	53850045	53859233	1B	TraesCSU02G009000LC.1	3698763	3700360	1D	TraesCS1D02G073500.1	54904038	54911772
1A	TraesCS1A02G071100.1	53850045	53859233	1B	TraesCSU02G009100LC.1	3829220	3833002	1D	TraesCS1D02G073500.1	54904038	54911772
1A	TraesCS1A02G071200.1	53865089	53869197	1B	TraesCS1B02G145900LC.1	90435801	90438227	1D	TraesCS1D02G073500.1	54904038	54911772
1A	TraesCS1A02G076400.1	59130571	59138769	1B	TraesCS1B02G155400LC.1	97371204	97378517	1D	TraesCS1D02G078800.1	60404299	60412599
1A	TraesCS1A02G240600.1	427814329	427823554	1B	TraesCS1B02G252700.1	445430105	445438995	1D	TraesCS1D02G240700.1	330545811	330555264
1A	TraesCS1A02G366800.1	545528450	545534545	1B	TraesCS1B02G384600.1	617823978	617830677	1D	TraesCS1D02G372300.1	450224926	450231586
2A	TraesCS2A02G236300.1	303729916	303740925	2B	TraesCS2B02G254900.1	286974567	286988030	2D	TraesCS2D02G241400.1	262447609	262459205
2A	TraesCS2A02G246100.1	360414893	360425430	2B	TraesCS2B02G270400.1	368951969	368961551	2D	TraesCS2D02G248500.1	293136645	293146419
2A	TraesCS2A02G306400.1	527104921	527109738	2B	TraesCS2B02G323100.1	461735888	461741128	2D	TraesCS2D02G304900.1	390703147	390708626
2A	TraesCS2A02G471300LC.1	551812861	551815988	2B	TraesCS2B02G360200.1	513473170	513475161	2D	TraesCS2D02G340500.1	435047157	435049200
2A	TraesCS2A02G456700.1	705504543	705509310	2B	TraesCS2B02G478900.1	676125864	676131706	2D	TraesCS2D02G457000.1	564675613	564680528
2A	TraesCS2A02G492400.1	724732391	724740168	2B	TraesCS2B02G520600.1	715310468	715317967	2D	TraesCS2D02G492700.1	590331741	590339231
2A	TraesCS2A02G581400.1	773396886	773403074	2B	TraesCS2B02G609200.1	789435991	789442436	2D	TraesCS2D02G589800.1	646028111	646034819
2A	TraesCS2A02G581400.1	773396886	773403074	2B	TraesCS2B02G609200.1	789435991	789442436	2D	TraesCS2D02G725400LC.1	645606435	645606824
3A	TraesCS3A02G284800.1	513888968	513892133	3B	TraesCS3B02G318700.1	513664182	513668255	3D	TraesCS3D02G284600.1	394056868	394059560
3A	TraesCS3A02G319000.1	561059063	561063241	3B	TraesCS3B02G347100.1	556536770	556540601	3D	TraesCS3D02G312300.1	426882857	426886638
3A	TraesCS3A02G362800.1	611165599	611170760	3B	TraesCS3B02G395200.1	622759850	622764996	3D	TraesCS3D02G356500.1	468950328	468955000
-	-	-	-	3B	TraesCS3B02G543500.1	781042268	781049240	3D	TraesCS3D02G489600.1	583930698	583937728
3A	TraesCS3A02G512900.1	732467879	732473098	3B	TraesCS3B02G581600.1	810266286	810271303	3D	TraesCS3D02G522600.1	603600473	603605796
5A	TraesCS5A02G173400.1	366711731	366716948	5B	TraesCS5B02G170800.1	315809003	315815250	5D	TraesCS5D02G177900.1	277619675	277625940
5A	TraesCS5A02G364400.1	564600495	564604692	5B	TraesCS5B02G366300.1	544909730	544913512	5D	TraesCS5D02G373300.1	446756218	446763496
6A	TraesCS6A02G153100.1	139127657	139148600	6B	TraesCS6B02G180900.1	202117162	202127730	6D	TraesCS6D02G142500.1	112816463	112829236
6A	TraesCS6A02G159700.1	152057354	152060289	6B	TraesCS6B02G191600.1	225868998	225871894	6D	TraesCS6D02G152800.1	126872407	126875276
6A	TraesCS6A02G261000.1	484560726	484566802	6B	TraesCS6B02G288400.1	519397050	519403172	6D	TraesCS6D02G241800.1	344170063	344176158
7A	TraesCS7A02G185400.1	139516568	139524740	7B	TraesCS7B02G090600.1	104762558	104770521	7D	TraesCS7D02G187100.1	139832186	139840297
7A	TraesCS7A02G284800.1	324937444	324948441	7B	TraesCS7B02G200200.1	363215428	363238889	7D	TraesCS7D02G282600.1	288464430	288478687
-	-	-	-	-	-	-	-	5D	TraesCS5D02G123500.1	181886805	181889303

## Sheet: Table S4
Table S5 The 20 conserved motifs detected among the Gmzf-CCCH gene
Num.	Logo	E-value	Sites	Width
1		9.6e-759	76	21
2		4.4e-632	76	21
3		1.4e-475	73	15
4		2.6e-310	73	11
5		7.3e-296	19	27
6		5.5e-273	73	11
7		1.7e-429	49	23
8		1.8e-272	24	15
9		2.1e-495	19	41
10		1.2e-269	31	21
11		5.6e-263	70	15
12		1.2e-266	42	21
13		6.4e-344	32	29
14		5.4e-220	18	21
15		2.4e-192	53	15
16		2.0e-361	16	38
17		4.7e-244	17	29
18		1.6e-215	72	15
19		1e-160	67	11
20		2.2e-157	19	17

## Sheet: Table S5
Table S5 Cis-acting regulatory elements in the promoter regions of TaRCC1 genes
GeneID	Element	motif_sequence	Position	Matrix score.	Strand	Organism	function	Group
TraesCS1A02G020400	ABRE	AACCCGG	464	7	+	Arabidopsis thaliana	cis-acting element involved in the abscisic acid responsiveness	TaRCC1 Ⅳ
TraesCS1A02G020400	ABRE3a	TACGTG	777	6	-	Zea mays		TaRCC1 Ⅳ
TraesCS1A02G020400	ABRE4	CACGTA	777	6	+	Zea mays		TaRCC1 Ⅳ
TraesCS1A02G020400	ACE	GACACGTATG	674	9	-	Petroselinum crispum	cis-acting element involved in light responsiveness	TaRCC1 Ⅳ
TraesCS1A02G020400	ARE	AAACCA	1154	6	-	Zea mays	cis-acting regulatory element essential for the anaerobic induction	TaRCC1 Ⅳ
TraesCS1A02G020400	AT~TATA-box	TATATA	1031	6	-	Arabidopsis thaliana		TaRCC1 Ⅳ
TraesCS1A02G020400	AT1-motif	AATTATTTTTTATT	390	14	-	Solanum tuberosum	part of a light responsive module	TaRCC1 Ⅳ
TraesCS1A02G020400	ATCT-motif	AATCTAATCC	155	9	-	Pisum sativum	part of a conserved DNA module involved in light responsiveness	TaRCC1 Ⅳ
TraesCS1A02G020400	AT-rich element	ATAGAAATCAA	1970	10	-	Glycine max	binding site of AT-rich DNA binding protein (ATBP-1)	TaRCC1 Ⅳ
TraesCS1A02G020400	Box 4	ATTAAT	328	6	+	Petroselinum crispum	part of a conserved DNA module involved in light responsiveness	TaRCC1 Ⅳ
TraesCS1A02G020400	CAAT-box	CAAAT	85	5	-	Pisum sativum	common cis-acting element in promoter and enhancer regions	TaRCC1 Ⅳ
TraesCS1A02G020400	GA-motif	ATAGATAA	1665	8	-	Arabidopsis thaliana	part of a light responsive element	TaRCC1 Ⅳ
TraesCS1A02G020400	GATA-motif	AAGATAAGATT	985	10	-	Arabidopsis thaliana	part of a light responsive element	TaRCC1 Ⅳ
TraesCS1A02G020400	G-box	TACGTG	777	6	-	Arabidopsis thaliana	cis-acting regulatory element involved in light responsiveness	TaRCC1 Ⅳ
TraesCS1A02G020400	GC-motif	CCCCCG	1073	6	-	Zea mays	enhancer-like element involved in anoxic specific inducibility	TaRCC1 Ⅳ
TraesCS1A02G020400	GCN4_motif	TGAGTCA	734	7	+	Oryza sativa	cis-regulatory element involved in endosperm expression	TaRCC1 Ⅳ
TraesCS1A02G020400	GT1-motif	GGTTAA	231	6	+	Arabidopsis thaliana	light responsive element	TaRCC1 Ⅳ
TraesCS1A02G020400	I-box	TGATAATGT	1918	9	-	Solanum tuberosum	part of a light responsive element	TaRCC1 Ⅳ
TraesCS1A02G020400	LAMP-element	CTTTATCA	1844	8	+	Pisum sativum	part of a light responsive element	TaRCC1 Ⅳ
TraesCS1A02G020400	MRE	AACCTAA	573	7	+	Petroselinum crispum	MYB binding site involved in light responsiveness	TaRCC1 Ⅳ
TraesCS1A02G020400	MYB	CAACCA	1353	6	+	Arabidopsis thaliana		TaRCC1 Ⅳ
TraesCS1A02G020400	MYB-like sequence	TAACCA	2000	6	+	Arabidopsis thaliana		TaRCC1 Ⅳ
TraesCS1A02G020400	MYC	CATTTG	104	6	-	Arabidopsis thaliana		TaRCC1 Ⅳ
TraesCS1A02G020400	O2-site	GATGATGTGG	1916	9	-	Zea mays	cis-acting regulatory element involved in zein metabolism regulation	TaRCC1 Ⅳ
TraesCS1A02G020400	STRE	AGGGG	880	5	-	Arabidopsis thaliana		TaRCC1 Ⅳ
TraesCS1A02G020400	TATA	TATAAAAT	171	8	-	Arabidopsis thaliana		TaRCC1 Ⅳ
TraesCS1A02G020400	TATA-box	TACAAAA	139	7	+	Oryza sativa	core promoter element around -30 of transcription start	TaRCC1 Ⅳ
TraesCS1A02G020400	TCA-element	CCATCTTTTT	1933	9	+	Nicotiana tabacum	cis-acting element involved in salicylic acid responsiveness	TaRCC1 Ⅳ
TraesCS1A02G020400	TCCC-motif	TCTCCCT	503	7	-	Spinacia oleracea	part of a light responsive element	TaRCC1 Ⅳ
TraesCS1A02G020400	TGA-element	AACGAC	1787	6	+	Brassica oleracea	auxin-responsive element	TaRCC1 Ⅳ
TraesCS1A02G020400	W box	TTGACC	87	6	+	Arabidopsis thaliana		TaRCC1 Ⅳ
TraesCS1A02G020400	WRE3	CCACCT	1088	6	-	Pisum sativum		TaRCC1 Ⅳ
TraesCS1A02G071100	A-box	CCGTCC	502	6	-	Petroselinum crispum	cis-acting regulatory element	TaRCC1 Ⅲ
TraesCS1A02G071100	ABRE	ACGTG	921	5	-	Arabidopsis thaliana	cis-acting element involved in the abscisic acid responsiveness	TaRCC1 Ⅲ
TraesCS1A02G071100	AE-box	AGAAACTT	262	8	-	Arabidopsis thaliana	part of a module for light response	TaRCC1 Ⅲ
TraesCS1A02G071100	as-1	TGACG	1645	5	+	Arabidopsis thaliana		TaRCC1 Ⅲ
TraesCS1A02G071100	AT~TATA-box	TATATAAA	1953	8	-	Arabidopsis thaliana		TaRCC1 Ⅲ
TraesCS1A02G071100	box S	AGCCACC	506	7	-	Arabidopsis thaliana		TaRCC1 Ⅲ
TraesCS1A02G071100	CAAT-box	CCAAT	28	5	-	Arabidopsis thaliana	common cis-acting element in promoter and enhancer regions	TaRCC1 Ⅲ
TraesCS1A02G071100	CARE	CAACTCAC	436	8	+	Oryza sativa		TaRCC1 Ⅲ
TraesCS1A02G071100	CAT-box	GCCACT	1687	6	+	Arabidopsis thaliana	cis-acting regulatory element related to meristem expression	TaRCC1 Ⅲ
TraesCS1A02G071100	CCAAT-box	CAACGG	762	6	-	Hordeum vulgare	MYBHv1 binding site	TaRCC1 Ⅲ
TraesCS1A02G071100	CCGTCC motif	CCGTCC	502	6	-	Nicotiana tabacum		TaRCC1 Ⅲ
TraesCS1A02G071100	CCGTCC-box	CCGTCC	502	6	-	Petroselinum hortense		TaRCC1 Ⅲ
TraesCS1A02G071100	CGTCA-motif	CGTCA	1645	5	-	Hordeum vulgare	cis-acting regulatory element involved in the MeJA-responsiveness	TaRCC1 Ⅲ
TraesCS1A02G071100	CTAG-motif	ACTAGCAGAA	656	9	+	Avena sativa		TaRCC1 Ⅲ
TraesCS1A02G071100	DRE core	GCCGAC	1477	6	-	Arabidopsis thaliana		TaRCC1 Ⅲ
TraesCS1A02G071100	G-box	CACGAC	402	6	+	Zea mays	cis-acting regulatory element involved in light responsiveness	TaRCC1 Ⅲ
TraesCS1A02G071100	GC-motif	CCCCCG	1032	6	+	Zea mays	enhancer-like element involved in anoxic specific inducibility	TaRCC1 Ⅲ
TraesCS1A02G071100	GRA	CACTGGCCGCCC	989	11	+	Zea mays		TaRCC1 Ⅲ
TraesCS1A02G071100	GT1-motif	GTGTGTGAA	1913	9	+	Solanum tuberosum	light responsive element	TaRCC1 Ⅲ
TraesCS1A02G071100	LTR	CCGAAA	280	6	-	Hordeum vulgare	cis-acting element involved in low-temperature responsiveness	TaRCC1 Ⅲ
TraesCS1A02G071100	motif I	gGTACGTGGCG	615	10	-	Oryza sativa	cis-acting regulatory element root specific	TaRCC1 Ⅲ
TraesCS1A02G071100	MYB recognition site	CCGTTG	762	6	+	Arabidopsis thaliana		TaRCC1 Ⅲ
TraesCS1A02G071100	MYC	CATTTG	690	6	+	Arabidopsis thaliana		TaRCC1 Ⅲ
TraesCS1A02G071100	O2-site	GATGATGTGG	1419	9	-	Zea mays	cis-acting regulatory element involved in zein metabolism regulation	TaRCC1 Ⅲ
TraesCS1A02G071100	P-box	CCTTTTG	1878	7	+	Oryza sativa	gibberellin-responsive element	TaRCC1 Ⅲ
TraesCS1A02G071100	Sp1	GGGCGG	456	6	-	Oryza sativa	light responsive element	TaRCC1 Ⅲ
TraesCS1A02G071100	STRE	AGGGG	180	5	+	Arabidopsis thaliana		TaRCC1 Ⅲ
TraesCS1A02G071100	TATA-box	TATA	1226	4	-	Arabidopsis thaliana	core promoter element around -30 of transcription start	TaRCC1 Ⅲ
TraesCS1A02G071100	TATC-box	TATCCCA	335	7	-	Oryza sativa	cis-acting element involved in gibberellin-responsiveness	TaRCC1 Ⅲ
TraesCS1A02G071100	TCA-element	CCATCTTTTT	629	9	+	Nicotiana tabacum	cis-acting element involved in salicylic acid responsiveness	TaRCC1 Ⅲ
TraesCS1A02G071100	TCCC-motif	TCTCCCT	191	7	+	Spinacia oleracea	part of a light responsive element	TaRCC1 Ⅲ
TraesCS1A02G071100	TGACG-motif	TGACG	1645	5	+	Hordeum vulgare	cis-acting regulatory element involved in the MeJA-responsiveness	TaRCC1 Ⅲ
TraesCS1A02G071100	WRE3	CCACCT	168	6	+	Pisum sativum		TaRCC1 Ⅲ
TraesCS1A02G071200	AAGAA-motif	GAAAGAA	160	7	-	Avena sativa		TaRCC1 Ⅲ
TraesCS1A02G071200	ABRE	GCAACGTGTC	122	9	+	Hordeum vulgare	cis-acting element involved in the abscisic acid responsiveness	TaRCC1 Ⅲ
TraesCS1A02G071200	ABRE3a	TACGTG	1812	6	+	Zea mays		TaRCC1 Ⅲ
TraesCS1A02G071200	ABRE4	CACGTA	1812	6	-	Zea mays		TaRCC1 Ⅲ
TraesCS1A02G071200	AE-box	AGAAACAA	156	8	-	Arabidopsis thaliana	part of a module for light response	TaRCC1 Ⅲ
TraesCS1A02G071200	ARE	AAACCA	190	6	-	Zea mays	cis-acting regulatory element essential for the anaerobic induction	TaRCC1 Ⅲ
TraesCS1A02G071200	as-1	TGACG	1641	5	-	Arabidopsis thaliana		TaRCC1 Ⅲ
TraesCS1A02G071200	AT~TATA-box	TATATA	952	6	+	Arabidopsis thaliana		TaRCC1 Ⅲ
TraesCS1A02G071200	AT-rich element	ATAGAAATCAA	1451	10	+	Glycine max	binding site of AT-rich DNA binding protein (ATBP-1)	TaRCC1 Ⅲ
TraesCS1A02G071200	Box 4	ATTAAT	1210	6	-	Petroselinum crispum	part of a conserved DNA module involved in light responsiveness	TaRCC1 Ⅲ
TraesCS1A02G071200	CAAT-box	CAAAT	736	5	-	Pisum sativum	common cis-acting element in promoter and enhancer regions	TaRCC1 Ⅲ
TraesCS1A02G071200	CAT-box	GCCACT	97	6	+	Arabidopsis thaliana	cis-acting regulatory element related to meristem expression	TaRCC1 Ⅲ
TraesCS1A02G071200	CCAAT-box	CAACGG	22	6	+	Hordeum vulgare	MYBHv1 binding site	TaRCC1 Ⅲ
TraesCS1A02G071200	CGTCA-motif	CGTCA	1641	5	+	Hordeum vulgare	cis-acting regulatory element involved in the MeJA-responsiveness	TaRCC1 Ⅲ
TraesCS1A02G071200	ERE	ATTTTAAA	936	8	-	Nicotiana glutinos		TaRCC1 Ⅲ
TraesCS1A02G071200	G-Box	CACGTG	124	6	+	Pisum sativum	cis-acting regulatory element involved in light responsiveness	TaRCC1 Ⅲ
TraesCS1A02G071200	LTR	CCGAAA	205	6	-	Hordeum vulgare	cis-acting element involved in low-temperature responsiveness	TaRCC1 Ⅲ
TraesCS1A02G071200	MSA-like	TCCAACGGT	631	9	+	Catharanthus roseus	cis-acting element involved in cell cycle regulation	TaRCC1 Ⅲ
TraesCS1A02G071200	MYB	TAACCA	1137	6	+	Arabidopsis thaliana		TaRCC1 Ⅲ
TraesCS1A02G071200	MYB recognition site	CCGTTG	22	6	-	Arabidopsis thaliana		TaRCC1 Ⅲ
TraesCS1A02G071200	Myb-binding site	CAACAG	1329	6	-	Nicotiana tabacum		TaRCC1 Ⅲ
TraesCS1A02G071200	MYB-like sequence	TAACCA	1137	6	+	Arabidopsis thaliana		TaRCC1 Ⅲ
TraesCS1A02G071200	Myc	TCTCTTA	670	7	-	Arabidopsis thaliana		TaRCC1 Ⅲ
TraesCS1A02G071200	Pc-CMA2c	GCCCACGCA	850	9	+	Pisum sativum	part of a light responsive element	TaRCC1 Ⅲ
TraesCS1A02G071200	STRE	AGGGG	411	5	-	Arabidopsis thaliana		TaRCC1 Ⅲ
TraesCS1A02G071200	TATA-box	ccTATAAAaa	228	9	+	Arabidopsis thaliana	core promoter element around -30 of transcription start	TaRCC1 Ⅲ
TraesCS1A02G071200	TCA	TCATCTTCAT	1439	9	-	Pisum sativum		TaRCC1 Ⅲ
TraesCS1A02G071200	TCA-element	CCATCTTTTT	1423	9	-	Nicotiana tabacum	cis-acting element involved in salicylic acid responsiveness	TaRCC1 Ⅲ
TraesCS1A02G071200	TC-rich repeats	GTTTTCTTAC	192	9	+	Nicotiana tabacum	cis-acting element involved in defense and stress responsiveness	TaRCC1 Ⅲ
TraesCS1A02G071200	TGACG-motif	TGACG	1641	5	-	Hordeum vulgare	cis-acting regulatory element involved in the MeJA-responsiveness	TaRCC1 Ⅲ
TraesCS1A02G071200	TGA-element	AACGAC	380	6	+	Brassica oleracea	auxin-responsive element	TaRCC1 Ⅲ
TraesCS1A02G071200	W box	TTGACC	1189	6	+	Arabidopsis thaliana		TaRCC1 Ⅲ
TraesCS1A02G076400	AAGAA-motif	GAAAGAA	1263	7	+	Avena sativa		TaRCC1 Ⅱ
TraesCS1A02G076400	A-box	CCGTCC	97	6	+	Petroselinum crispum	cis-acting regulatory element	TaRCC1 Ⅱ
TraesCS1A02G076400	ABRE	ACGTG	2003	5	+	Arabidopsis thaliana	cis-acting element involved in the abscisic acid responsiveness	TaRCC1 Ⅱ
TraesCS1A02G076400	AE-box	AGAAACTT	1462	8	-	Arabidopsis thaliana	part of a module for light response	TaRCC1 Ⅱ
TraesCS1A02G076400	ARE	AAACCA	646	6	-	Zea mays	cis-acting regulatory element essential for the anaerobic induction	TaRCC1 Ⅱ
TraesCS1A02G076400	as-1	TGACG	1064	5	-	Arabidopsis thaliana		TaRCC1 Ⅱ
TraesCS1A02G076400	CAAT-box	CCAAT	280	5	+	Arabidopsis thaliana	common cis-acting element in promoter and enhancer regions	TaRCC1 Ⅱ
TraesCS1A02G076400	CAT-box	GCCACT	1013	6	+	Arabidopsis thaliana	cis-acting regulatory element related to meristem expression	TaRCC1 Ⅱ
TraesCS1A02G076400	CCAAT-box	CAACGG	175	6	-	Hordeum vulgare	MYBHv1 binding site	TaRCC1 Ⅱ
TraesCS1A02G076400	CCGTCC motif	CCGTCC	97	6	+	Nicotiana tabacum		TaRCC1 Ⅱ
TraesCS1A02G076400	CCGTCC-box	CCGTCC	97	6	+	Petroselinum hortense		TaRCC1 Ⅱ
TraesCS1A02G076400	CGTCA-motif	CGTCA	1064	5	+	Hordeum vulgare	cis-acting regulatory element involved in the MeJA-responsiveness	TaRCC1 Ⅱ
TraesCS1A02G076400	DRE core	GCCGAC	1999	6	+	Arabidopsis thaliana		TaRCC1 Ⅱ
TraesCS1A02G076400	ERE	ATTTCATA	862	8	-	Nicotiana glutinos		TaRCC1 Ⅱ
TraesCS1A02G076400	Gap-box	CAAATGAA(A/G)A	701	9	+	Arabidopsis thaliana	part of a light responsive element	TaRCC1 Ⅱ
TraesCS1A02G076400	GATA-motif	AAGATAAGATT	1182	10	+	Arabidopsis thaliana	part of a light responsive element	TaRCC1 Ⅱ
TraesCS1A02G076400	G-Box	TCCACATGGCA	1471	10	+	Triticum aestivum	cis-acting regulatory element involved in light responsiveness	TaRCC1 Ⅱ
TraesCS1A02G076400	MBS	CAACTG	1850	6	-	Arabidopsis thaliana	MYB binding site involved in drought-inducibility	TaRCC1 Ⅱ
TraesCS1A02G076400	MYB	TAACCA	391	6	+	Arabidopsis thaliana		TaRCC1 Ⅱ
TraesCS1A02G076400	MYB recognition site	CCGTTG	175	6	+	Arabidopsis thaliana		TaRCC1 Ⅱ
TraesCS1A02G076400	MYB-like sequence	TAACCA	391	6	+	Arabidopsis thaliana		TaRCC1 Ⅱ
TraesCS1A02G076400	MYC	CATGTG	642	6	+	Arabidopsis thaliana		TaRCC1 Ⅱ
TraesCS1A02G076400	STRE	AGGGG	546	5	-	Arabidopsis thaliana		TaRCC1 Ⅱ
TraesCS1A02G076400	TATA	TATAAAAT	1167	8	+	Arabidopsis thaliana		TaRCC1 Ⅱ
TraesCS1A02G076400	TATA-box	TACATAAA	353	8	+	Oryza sativa	core promoter element around -30 of transcription start	TaRCC1 Ⅱ
TraesCS1A02G076400	TCA-element	CCATCTTTTT	1598	9	-	Nicotiana tabacum	cis-acting element involved in salicylic acid responsiveness	TaRCC1 Ⅱ
TraesCS1A02G076400	TC-rich repeats	ATTCTCTAAC	842	9	+	Nicotiana tabacum	cis-acting element involved in defense and stress responsiveness	TaRCC1 Ⅱ
TraesCS1A02G076400	TCT-motif	TCTTAC	1735	6	-	Arabidopsis thaliana	part of a light responsive element	TaRCC1 Ⅱ
TraesCS1A02G076400	TGACG-motif	TGACG	1064	5	-	Hordeum vulgare	cis-acting regulatory element involved in the MeJA-responsiveness	TaRCC1 Ⅱ
TraesCS1A02G076400	TGA-element	AACGAC	1950	6	+	Brassica oleracea	auxin-responsive element	TaRCC1 Ⅱ
TraesCS1A02G076400	WRE3	CCACCT	340	6	+	Pisum sativum		TaRCC1 Ⅱ
TraesCS1A02G076400	WUN-motif	AAATTTCCT	321	9	-	Brassica oleracea	wound-responsive element	TaRCC1 Ⅱ
TraesCS1A02G240600	AAGAA-motif	gGTAAAGAAA	222	9	+	Avena sativa		TaRCC1 Ⅳ
TraesCS1A02G240600	A-box	AATAACAAACTCC	634	12	+	Oryza sativa	sequence conserved in alpha-amylase promoters	TaRCC1 Ⅳ
TraesCS1A02G240600	ABRE	ACGTG	1209	5	-	Arabidopsis thaliana	cis-acting element involved in the abscisic acid responsiveness	TaRCC1 Ⅳ
TraesCS1A02G240600	ABRE3a	TACGTG	1838	6	+	Zea mays		TaRCC1 Ⅳ
TraesCS1A02G240600	ABRE4	CACGTA	1838	6	-	Zea mays		TaRCC1 Ⅳ
TraesCS1A02G240600	AE-box	AGAAACAA	494	8	-	Arabidopsis thaliana	part of a module for light response	TaRCC1 Ⅳ
TraesCS1A02G240600	as-1	TGACG	1325	5	-	Arabidopsis thaliana		TaRCC1 Ⅳ
TraesCS1A02G240600	Box 4	ATTAAT	1535	6	-	Petroselinum crispum	part of a conserved DNA module involved in light responsiveness	TaRCC1 Ⅳ
TraesCS1A02G240600	Box II	TGGTAATAA	522	9	-	Solanum tuberosum	part of a light responsive element	TaRCC1 Ⅳ
TraesCS1A02G240600	CAAT-box	CAAAT	110	5	-	Pisum sativum	common cis-acting element in promoter and enhancer regions	TaRCC1 Ⅳ
TraesCS1A02G240600	CCAAT-box	CAACGG	364	6	+	Hordeum vulgare	MYBHv1 binding site	TaRCC1 Ⅳ
TraesCS1A02G240600	CCGTCC motif	CCGTCC	1734	6	+	Nicotiana tabacum		TaRCC1 Ⅳ
TraesCS1A02G240600	CCGTCC-box	CCGTCC	1734	6	+	Petroselinum hortense		TaRCC1 Ⅳ
TraesCS1A02G240600	CGTCA-motif	CGTCA	1325	5	+	Hordeum vulgare	cis-acting regulatory element involved in the MeJA-responsiveness	TaRCC1 Ⅳ
TraesCS1A02G240600	GARE-motif	TCTGTTG	1936	7	-	Brassica oleracea	gibberellin-responsive element	TaRCC1 Ⅳ
TraesCS1A02G240600	G-Box	CACGTT	1209	6	+	Pisum sativum	cis-acting regulatory element involved in light responsiveness	TaRCC1 Ⅳ
TraesCS1A02G240600	I-box	TGATAATGT	1271	9	-	Solanum tuberosum	part of a light responsive element	TaRCC1 Ⅳ
TraesCS1A02G240600	LTR	CCGAAA	127	6	-	Hordeum vulgare	cis-acting element involved in low-temperature responsiveness	TaRCC1 Ⅳ
TraesCS1A02G240600	MBS	CAACTG	708	6	-	Arabidopsis thaliana	MYB binding site involved in drought-inducibility	TaRCC1 Ⅳ
TraesCS1A02G240600	MYB	CAACCA	491	6	-	Arabidopsis thaliana		TaRCC1 Ⅳ
TraesCS1A02G240600	MYB recognition site	CCGTTG	364	6	-	Arabidopsis thaliana		TaRCC1 Ⅳ
TraesCS1A02G240600	Myb-binding site	CAACAG	1936	6	+	Nicotiana tabacum		TaRCC1 Ⅳ
TraesCS1A02G240600	MYB-like sequence	TAACCA	1847	6	-	Arabidopsis thaliana		TaRCC1 Ⅳ
TraesCS1A02G240600	Myc	TCTCTTA	1159	7	+	Arabidopsis thaliana		TaRCC1 Ⅳ
TraesCS1A02G240600	O2-site	GATGATGTGG	1062	9	-	Zea mays	cis-acting regulatory element involved in zein metabolism regulation	TaRCC1 Ⅳ
TraesCS1A02G240600	P-box	CCTTTTG	267	7	-	Oryza sativa	gibberellin-responsive element	TaRCC1 Ⅳ
TraesCS1A02G240600	STRE	AGGGG	41	5	-	Arabidopsis thaliana		TaRCC1 Ⅳ
TraesCS1A02G240600	TATA-box	TATA	703	4	+	Arabidopsis thaliana	core promoter element around -30 of transcription start	TaRCC1 Ⅳ
TraesCS1A02G240600	TCA	TCATCTTCAT	1286	9	+	Pisum sativum		TaRCC1 Ⅳ
TraesCS1A02G240600	TCA-element	CCATCTTTTT	162	9	-	Nicotiana tabacum	cis-acting element involved in salicylic acid responsiveness	TaRCC1 Ⅳ
TraesCS1A02G240600	TGACG-motif	TGACG	1325	5	-	Hordeum vulgare	cis-acting regulatory element involved in the MeJA-responsiveness	TaRCC1 Ⅳ
TraesCS1A02G366800	AAAC-motif	CAATCAAAACCT	294	11	+	Spinacia oleracea	light responsive element	TaRCC1 Ⅳ
TraesCS1A02G366800	ABRE	ACGTG	493	5	-	Arabidopsis thaliana	cis-acting element involved in the abscisic acid responsiveness	TaRCC1 Ⅳ
TraesCS1A02G366800	ACE	CTAACGTATT	1349	9	-	Petroselinum crispum	cis-acting element involved in light responsiveness	TaRCC1 Ⅳ
TraesCS1A02G366800	AE-box	AGAAACAA	95	8	+	Arabidopsis thaliana	part of a module for light response	TaRCC1 Ⅳ
TraesCS1A02G366800	ARE	AAACCA	248	6	+	Zea mays	cis-acting regulatory element essential for the anaerobic induction	TaRCC1 Ⅳ
TraesCS1A02G366800	as-1	TGACG	1861	5	+	Arabidopsis thaliana		TaRCC1 Ⅳ
TraesCS1A02G366800	AT~TATA-box	TATATAAA	702	8	-	Arabidopsis thaliana		TaRCC1 Ⅳ
TraesCS1A02G366800	Box 4	ATTAAT	809	6	+	Petroselinum crispum	part of a conserved DNA module involved in light responsiveness	TaRCC1 Ⅳ
TraesCS1A02G366800	CAAT-box	CAAAT	275	5	-	Pisum sativum	common cis-acting element in promoter and enhancer regions	TaRCC1 Ⅳ
TraesCS1A02G366800	CAT-box	GCCACT	456	6	+	Arabidopsis thaliana	cis-acting regulatory element related to meristem expression	TaRCC1 Ⅳ
TraesCS1A02G366800	CCAAT-box	CAACGG	1828	6	-	Hordeum vulgare	MYBHv1 binding site	TaRCC1 Ⅳ
TraesCS1A02G366800	CGTCA-motif	CGTCA	1861	5	-	Hordeum vulgare	cis-acting regulatory element involved in the MeJA-responsiveness	TaRCC1 Ⅳ
TraesCS1A02G366800	ERE	ATTTTAAA	379	8	+	Nicotiana glutinos		TaRCC1 Ⅳ
TraesCS1A02G366800	GARE-motif	TCTGTTG	428	7	+	Brassica oleracea	gibberellin-responsive element	TaRCC1 Ⅳ
TraesCS1A02G366800	G-box	CACGTC	493	6	+	Zea mays	cis-acting regulatory element involved in light responsiveness	TaRCC1 Ⅳ
TraesCS1A02G366800	GT1-motif	GGTTAAT	800	7	-	Avena sativa	light responsive element	TaRCC1 Ⅳ
TraesCS1A02G366800	LTR	CCGAAA	1714	6	-	Hordeum vulgare	cis-acting element involved in low-temperature responsiveness	TaRCC1 Ⅳ
TraesCS1A02G366800	MBS	CAACTG	739	6	+	Arabidopsis thaliana	MYB binding site involved in drought-inducibility	TaRCC1 Ⅳ
TraesCS1A02G366800	MRE	AACCTAA	538	7	-	Petroselinum crispum	MYB binding site involved in light responsiveness	TaRCC1 Ⅳ
TraesCS1A02G366800	MYB	CAACAG	429	6	-	Arabidopsis thaliana		TaRCC1 Ⅳ
TraesCS1A02G366800	MYB recognition site	CCGTTG	1828	6	+	Arabidopsis thaliana		TaRCC1 Ⅳ
TraesCS1A02G366800	Myb-binding site	CAACAG	429	6	-	Nicotiana tabacum		TaRCC1 Ⅳ
TraesCS1A02G366800	MYB-like sequence	TAACCA	547	6	-	Arabidopsis thaliana		TaRCC1 Ⅳ
TraesCS1A02G366800	MYC	CAATTG	24	6	+	Arabidopsis thaliana		TaRCC1 Ⅳ
TraesCS1A02G366800	re2f-1	GCGGGAAA	1986	8	-	Oryza sativa		TaRCC1 Ⅳ
TraesCS1A02G366800	RY-element	CATGCATG	1143	8	-	Helianthus annuus	cis-acting regulatory element involved in seed-specific regulation	TaRCC1 Ⅳ
TraesCS1A02G366800	STRE	AGGGG	56	5	-	Arabidopsis thaliana		TaRCC1 Ⅳ
TraesCS1A02G366800	TATA	TATAAAAT	1192	8	-	Arabidopsis thaliana		TaRCC1 Ⅳ
TraesCS1A02G366800	TATA-box	ATATAT	46	6	+	Brassica napus	core promoter element around -30 of transcription start	TaRCC1 Ⅳ
TraesCS1A02G366800	TCT-motif	TCTTAC	616	6	+	Arabidopsis thaliana	part of a light responsive element	TaRCC1 Ⅳ
TraesCS1A02G366800	TGACG-motif	TGACG	1861	5	+	Hordeum vulgare	cis-acting regulatory element involved in the MeJA-responsiveness	TaRCC1 Ⅳ
TraesCS1A02G366800	W box	TTGACC	1458	6	+	Arabidopsis thaliana		TaRCC1 Ⅳ
TraesCS1A02G366800	WRE3	CCACCT	1117	6	+	Pisum sativum		TaRCC1 Ⅳ
TraesCS1B02G024400	ABRE	AACCCGG	92	7	+	Arabidopsis thaliana	cis-acting element involved in the abscisic acid responsiveness	TaRCC1 Ⅳ
TraesCS1B02G024400	ABRE3a	TACGTG	336	6	-	Zea mays		TaRCC1 Ⅳ
TraesCS1B02G024400	ABRE4	CACGTA	336	6	+	Zea mays		TaRCC1 Ⅳ
TraesCS1B02G024400	ACTCATCCT sequence	ACTCATCCT	895	9	+	Arabidopsis thaliana		TaRCC1 Ⅳ
TraesCS1B02G024400	ARE	AAACCA	880	6	+	Zea mays	cis-acting regulatory element essential for the anaerobic induction	TaRCC1 Ⅳ
TraesCS1B02G024400	as-1	TGACG	1598	5	-	Arabidopsis thaliana		TaRCC1 Ⅳ
TraesCS1B02G024400	AT~TATA-box	TATATA	1230	6	-	Arabidopsis thaliana		TaRCC1 Ⅳ
TraesCS1B02G024400	Box 4	ATTAAT	581	6	+	Petroselinum crispum	part of a conserved DNA module involved in light responsiveness	TaRCC1 Ⅳ
TraesCS1B02G024400	CAAT-box	CAAAT	114	5	-	Pisum sativum	common cis-acting element in promoter and enhancer regions	TaRCC1 Ⅳ
TraesCS1B02G024400	CGTCA-motif	CGTCA	1598	5	+	Hordeum vulgare	cis-acting regulatory element involved in the MeJA-responsiveness	TaRCC1 Ⅳ
TraesCS1B02G024400	circadian	CAAAGATATC	1166	9	-	Lycopersicon esculentum	cis-acting regulatory element involved in circadian control	TaRCC1 Ⅳ
TraesCS1B02G024400	CTAG-motif	ACTAGCAGAA	984	9	-	Avena sativa		TaRCC1 Ⅳ
TraesCS1B02G024400	GA-motif	ATAGATAA	1727	8	-	Arabidopsis thaliana	part of a light responsive element	TaRCC1 Ⅳ
TraesCS1B02G024400	G-box	TACGTG	336	6	-	Arabidopsis thaliana	cis-acting regulatory element involved in light responsiveness	TaRCC1 Ⅳ
TraesCS1B02G024400	GC-motif	CCCCCG	1100	6	-	Zea mays	enhancer-like element involved in anoxic specific inducibility	TaRCC1 Ⅳ
TraesCS1B02G024400	GCN4_motif	TGAGTCA	289	7	+	Oryza sativa	cis-regulatory element involved in endosperm expression	TaRCC1 Ⅳ
TraesCS1B02G024400	I-box	TGATAATGT	1939	9	-	Solanum tuberosum	part of a light responsive element	TaRCC1 Ⅳ
TraesCS1B02G024400	LAMP-element	CTTTATCA	1888	8	+	Pisum sativum	part of a light responsive element	TaRCC1 Ⅳ
TraesCS1B02G024400	LTR	CCGAAA	1960	6	-	Hordeum vulgare	cis-acting element involved in low-temperature responsiveness	TaRCC1 Ⅳ
TraesCS1B02G024400	MYB	CAACCA	450	6	+	Arabidopsis thaliana		TaRCC1 Ⅳ
TraesCS1B02G024400	Myb-binding site	CAACAG	1830	6	+	Nicotiana tabacum		TaRCC1 Ⅳ
TraesCS1B02G024400	MYC	CATGTG	256	6	-	Arabidopsis thaliana		TaRCC1 Ⅳ
TraesCS1B02G024400	Sp1	GGGCGG	49	6	-	Oryza sativa	light responsive element	TaRCC1 Ⅳ
TraesCS1B02G024400	STRE	AGGGG	23	5	+	Arabidopsis thaliana		TaRCC1 Ⅳ
TraesCS1B02G024400	TATA-box	TACAAAA	586	7	-	Oryza sativa	core promoter element around -30 of transcription start	TaRCC1 Ⅳ
TraesCS1B02G024400	TCT-motif	TCTTAC	783	6	+	Arabidopsis thaliana	part of a light responsive element	TaRCC1 Ⅳ
TraesCS1B02G024400	TGACG-motif	TGACG	1598	5	-	Hordeum vulgare	cis-acting regulatory element involved in the MeJA-responsiveness	TaRCC1 Ⅳ
TraesCS1B02G024400	TGA-element	AACGAC	1070	6	-	Brassica oleracea	auxin-responsive element	TaRCC1 Ⅳ
TraesCS1B02G024400	WRE3	CCACCT	1114	6	-	Pisum sativum		TaRCC1 Ⅳ
TraesCS1B02G145900LC	ABRE	CGCACGTGTC	716	9	-	Hordeum vulgare	cis-acting element involved in the abscisic acid responsiveness	TaRCC1 Ⅲ
TraesCS1B02G145900LC	ABRE3a	TACGTG	1817	6	+	Zea mays		TaRCC1 Ⅲ
TraesCS1B02G145900LC	ABRE4	CACGTA	1817	6	-	Zea mays		TaRCC1 Ⅲ
TraesCS1B02G145900LC	ACE	CTAACGTATT	555	9	+	Petroselinum crispum	cis-acting element involved in light responsiveness	TaRCC1 Ⅲ
TraesCS1B02G145900LC	ARE	AAACCA	116	6	-	Zea mays	cis-acting regulatory element essential for the anaerobic induction	TaRCC1 Ⅲ
TraesCS1B02G145900LC	as-1	TGACG	1584	5	-	Arabidopsis thaliana		TaRCC1 Ⅲ
TraesCS1B02G145900LC	AT~TATA-box	TATATA	1557	6	-	Arabidopsis thaliana		TaRCC1 Ⅲ
TraesCS1B02G145900LC	Box 4	ATTAAT	562	6	+	Petroselinum crispum	part of a conserved DNA module involved in light responsiveness	TaRCC1 Ⅲ
TraesCS1B02G145900LC	CAAT-box	CAAAT	33	5	+	Pisum sativum	common cis-acting element in promoter and enhancer regions	TaRCC1 Ⅲ
TraesCS1B02G145900LC	CAT-box	GCCACT	1661	6	+	Arabidopsis thaliana	cis-acting regulatory element related to meristem expression	TaRCC1 Ⅲ
TraesCS1B02G145900LC	CCAAT-box	CAACGG	1930	6	-	Hordeum vulgare	MYBHv1 binding site	TaRCC1 Ⅲ
TraesCS1B02G145900LC	CGTCA-motif	CGTCA	1584	5	+	Hordeum vulgare	cis-acting regulatory element involved in the MeJA-responsiveness	TaRCC1 Ⅲ
TraesCS1B02G145900LC	CTAG-motif	ACTAGCAGAA	594	9	-	Avena sativa		TaRCC1 Ⅲ
TraesCS1B02G145900LC	G-Box	CACGTG	718	6	+	Pisum sativum	cis-acting regulatory element involved in light responsiveness	TaRCC1 Ⅲ
TraesCS1B02G145900LC	MBS	CAACTG	582	6	-	Arabidopsis thaliana	MYB binding site involved in drought-inducibility	TaRCC1 Ⅲ
TraesCS1B02G145900LC	MYB	CAACCA	346	6	-	Arabidopsis thaliana		TaRCC1 Ⅲ
TraesCS1B02G145900LC	MYB recognition site	CCGTTG	1930	6	+	Arabidopsis thaliana		TaRCC1 Ⅲ
TraesCS1B02G145900LC	Myb-binding site	CAACAG	1616	6	+	Nicotiana tabacum		TaRCC1 Ⅲ
TraesCS1B02G145900LC	MYC	CATGTG	1350	6	-	Arabidopsis thaliana		TaRCC1 Ⅲ
TraesCS1B02G145900LC	NON	CAACGGCCACG	939	10	+	Nicotiana tabacum		TaRCC1 Ⅲ
TraesCS1B02G145900LC	Sp1	GGGCGG	169	6	-	Oryza sativa	light responsive element	TaRCC1 Ⅲ
TraesCS1B02G145900LC	STRE	AGGGG	907	5	+	Arabidopsis thaliana		TaRCC1 Ⅲ
TraesCS1B02G145900LC	TATA-box	TACAAAA	338	7	-	Oryza sativa	core promoter element around -30 of transcription start	TaRCC1 Ⅲ
TraesCS1B02G145900LC	TCA-element	CCATCTTTTT	1375	10	-	Nicotiana tabacum	cis-acting element involved in salicylic acid responsiveness	TaRCC1 Ⅲ
TraesCS1B02G145900LC	TCT-motif	TCTTAC	513	6	+	Arabidopsis thaliana	part of a light responsive element	TaRCC1 Ⅲ
TraesCS1B02G145900LC	TGACG-motif	TGACG	1584	5	-	Hordeum vulgare	cis-acting regulatory element involved in the MeJA-responsiveness	TaRCC1 Ⅲ
TraesCS1B02G145900LC	TGA-element	AACGAC	940	6	+	Brassica oleracea	auxin-responsive element	TaRCC1 Ⅲ
TraesCS1B02G145900LC	WRE3	CCACCT	1287	6	-	Pisum sativum		TaRCC1 Ⅲ
TraesCS1B02G145900LC	WUN-motif	AAATTACT	1620	8	-	Nicotiana glutinosa		TaRCC1 Ⅲ
TraesCS1B02G155400LC	ABRE	CACGTG	24	6	+	Arabidopsis thaliana	cis-acting element involved in the abscisic acid responsiveness	TaRCC1 Ⅱ
TraesCS1B02G155400LC	AC-I	(T/C)C(T/C)(C/T)ACC(T/C)ACC	512	8	+	Phaseolus vulgaris		TaRCC1 Ⅱ
TraesCS1B02G155400LC	ARE	AAACCA	790	6	-	Zea mays	cis-acting regulatory element essential for the anaerobic induction	TaRCC1 Ⅱ
TraesCS1B02G155400LC	as-1	TGACG	699	5	+	Arabidopsis thaliana		TaRCC1 Ⅱ
TraesCS1B02G155400LC	AT~TATA-box	TATATA	235	6	+	Arabidopsis thaliana		TaRCC1 Ⅱ
TraesCS1B02G155400LC	Box 4	ATTAAT	407	6	+	Petroselinum crispum	part of a conserved DNA module involved in light responsiveness	TaRCC1 Ⅱ
TraesCS1B02G155400LC	box S	AGCCACC	1691	7	-	Arabidopsis thaliana		TaRCC1 Ⅱ
TraesCS1B02G155400LC	CAAT-box	CAAAT	57	5	+	Pisum sativum	common cis-acting element in promoter and enhancer regions	TaRCC1 Ⅱ
TraesCS1B02G155400LC	CGTCA-motif	CGTCA	699	5	-	Hordeum vulgare	cis-acting regulatory element involved in the MeJA-responsiveness	TaRCC1 Ⅱ
TraesCS1B02G155400LC	DRE1	ACCGAGA	721	7	+	Zea mays		TaRCC1 Ⅱ
TraesCS1B02G155400LC	ERE	ATTTTAAA	258	8	+	Nicotiana glutinos		TaRCC1 Ⅱ
TraesCS1B02G155400LC	G-Box	CACGTG	24	6	+	Pisum sativum	cis-acting regulatory element involved in light responsiveness	TaRCC1 Ⅱ
TraesCS1B02G155400LC	GT1-motif	GGTTAA	1234	6	+	Arabidopsis thaliana	light responsive element	TaRCC1 Ⅱ
TraesCS1B02G155400LC	MBS	CAACTG	752	6	-	Arabidopsis thaliana	MYB binding site involved in drought-inducibility	TaRCC1 Ⅱ
TraesCS1B02G155400LC	MRE	AACCTAA	1231	7	-	Petroselinum crispum	MYB binding site involved in light responsiveness	TaRCC1 Ⅱ
TraesCS1B02G155400LC	MSA-like	(T/C)C(T/C)AACGG(T/C)(T/C)A	1243	9	-	Catharanthus roseus	cis-acting element involved in cell cycle regulation	TaRCC1 Ⅱ
TraesCS1B02G155400LC	MYB	CAACCA	66	6	+	Arabidopsis thaliana		TaRCC1 Ⅱ
TraesCS1B02G155400LC	MYB-like sequence	TAACCA	1909	6	-	Arabidopsis thaliana		TaRCC1 Ⅱ
TraesCS1B02G155400LC	Myc	TCTCTTA	41	7	-	Arabidopsis thaliana		TaRCC1 Ⅱ
TraesCS1B02G155400LC	Sp1	GGGCGG	734	6	-	Oryza sativa	light responsive element	TaRCC1 Ⅱ
TraesCS1B02G155400LC	STRE	AGGGG	1592	5	+	Arabidopsis thaliana		TaRCC1 Ⅱ
TraesCS1B02G155400LC	TATA-box	TATAAA	37	6	-	Helianthus annuus	core promoter element around -30 of transcription start	TaRCC1 Ⅱ
TraesCS1B02G155400LC	TCCC-motif	TCTCCCT	1604	7	-	Spinacia oleracea	part of a light responsive element	TaRCC1 Ⅱ
TraesCS1B02G155400LC	TCT-motif	TCTTAC	155	6	+	Arabidopsis thaliana	part of a light responsive element	TaRCC1 Ⅱ
TraesCS1B02G155400LC	TGACG-motif	TGACG	699	5	+	Hordeum vulgare	cis-acting regulatory element involved in the MeJA-responsiveness	TaRCC1 Ⅱ
TraesCS1B02G155400LC	TGA-element	AACGAC	1747	6	+	Brassica oleracea	auxin-responsive element	TaRCC1 Ⅱ
TraesCS1B02G155400LC	WRE3	CCACCT	518	6	+	Pisum sativum		TaRCC1 Ⅱ
TraesCS1B02G155400LC	WUN-motif	AAATTACT	1501	8	+	Nicotiana glutinosa		TaRCC1 Ⅱ
TraesCS1B02G252700	AAGAA-motif	gGTAAAGAAA	823	9	+	Avena sativa		TaRCC1 Ⅳ
TraesCS1B02G252700	ABRE	ACGTG	1238	5	+	Arabidopsis thaliana	cis-acting element involved in the abscisic acid responsiveness	TaRCC1 Ⅳ
TraesCS1B02G252700	ABRE3a	TACGTG	1237	6	+	Zea mays		TaRCC1 Ⅳ
TraesCS1B02G252700	ABRE4	CACGTA	1237	6	-	Zea mays		TaRCC1 Ⅳ
TraesCS1B02G252700	AE-box	AGAAACAA	317	8	+	Arabidopsis thaliana	part of a module for light response	TaRCC1 Ⅳ
TraesCS1B02G252700	ARE	AAACCA	202	6	+	Zea mays	cis-acting regulatory element essential for the anaerobic induction	TaRCC1 Ⅳ
TraesCS1B02G252700	Box 4	ATTAAT	1046	6	-	Petroselinum crispum	part of a conserved DNA module involved in light responsiveness	TaRCC1 Ⅳ
TraesCS1B02G252700	CAAT-box	CAAAT	275	5	+	Pisum sativum	common cis-acting element in promoter and enhancer regions	TaRCC1 Ⅳ
TraesCS1B02G252700	CAT-box	GCCACT	1028	6	-	Arabidopsis thaliana	cis-acting regulatory element related to meristem expression	TaRCC1 Ⅳ
TraesCS1B02G252700	CCAAT-box	CAACGG	1902	6	+	Hordeum vulgare	MYBHv1 binding site	TaRCC1 Ⅳ
TraesCS1B02G252700	dOCT	CTCGGATC	1447	8	-	Zea mays		TaRCC1 Ⅳ
TraesCS1B02G252700	ERE	ATTTCATA	1550	8	-	Nicotiana glutinos		TaRCC1 Ⅳ
TraesCS1B02G252700	G-box	TACGTG	1237	6	+	Arabidopsis thaliana	cis-acting regulatory element involved in light responsiveness	TaRCC1 Ⅳ
TraesCS1B02G252700	GC-motif	CCCCCG	1956	6	+	Zea mays	enhancer-like element involved in anoxic specific inducibility	TaRCC1 Ⅳ
TraesCS1B02G252700	GCN4_motif	TGAGTCA	1567	7	+	Oryza sativa	cis-regulatory element involved in endosperm expression	TaRCC1 Ⅳ
TraesCS1B02G252700	GT1-motif	GGTTAA	1791	6	-	Arabidopsis thaliana	light responsive element	TaRCC1 Ⅳ
TraesCS1B02G252700	MBS	CAACTG	1203	6	-	Arabidopsis thaliana	MYB binding site involved in drought-inducibility	TaRCC1 Ⅳ
TraesCS1B02G252700	MYB	CAACCA	889	6	+	Arabidopsis thaliana		TaRCC1 Ⅳ
TraesCS1B02G252700	MYB recognition site	CCGTTG	1902	6	-	Arabidopsis thaliana		TaRCC1 Ⅳ
TraesCS1B02G252700	MYB-like sequence	TAACCA	1792	6	+	Arabidopsis thaliana		TaRCC1 Ⅳ
TraesCS1B02G252700	MYC	CATGTG	445	6	-	Arabidopsis thaliana		TaRCC1 Ⅳ
TraesCS1B02G252700	STRE	AGGGG	1865	5	-	Arabidopsis thaliana		TaRCC1 Ⅳ
TraesCS1B02G252700	TATA-box	ATTATA	121	6	+	Brassica napus	core promoter element around -30 of transcription start	TaRCC1 Ⅳ
TraesCS1B02G252700	WUN-motif	AAATTACT	1837	8	-	Nicotiana glutinosa		TaRCC1 Ⅳ
TraesCS1B02G384600	AAGAA-motif	gGTAAAGAAA	162	9	+	Avena sativa		TaRCC1 Ⅳ
TraesCS1B02G384600	A-box	CCGTCC	587	6	+	Petroselinum crispum	cis-acting regulatory element	TaRCC1 Ⅳ
TraesCS1B02G384600	ABRE	ACGTG	93	5	+	Arabidopsis thaliana	cis-acting element involved in the abscisic acid responsiveness	TaRCC1 Ⅳ
TraesCS1B02G384600	ABRE3a	TACGTG	1913	6	+	Zea mays		TaRCC1 Ⅳ
TraesCS1B02G384600	ABRE4	CACGTA	1913	6	-	Zea mays		TaRCC1 Ⅳ
TraesCS1B02G384600	ACE	CTAACGTATT	1136	9	-	Petroselinum crispum	cis-acting element involved in light responsiveness	TaRCC1 Ⅳ
TraesCS1B02G384600	AC-I	GCTTACCTACCA	1201	11	+	Arabidopsis thaliana		TaRCC1 Ⅳ
TraesCS1B02G384600	AE-box	AGAAACAA	335	8	+	Arabidopsis thaliana	part of a module for light response	TaRCC1 Ⅳ
TraesCS1B02G384600	ARE	AAACCA	416	6	-	Zea mays	cis-acting regulatory element essential for the anaerobic induction	TaRCC1 Ⅳ
TraesCS1B02G384600	as-1	TGACG	1961	5	+	Arabidopsis thaliana		TaRCC1 Ⅳ
TraesCS1B02G384600	AT~TATA-box	TATATAAA	864	8	-	Arabidopsis thaliana		TaRCC1 Ⅳ
TraesCS1B02G384600	AT1-motif	AATTATTTTTTATT	477	13	-	Solanum tuberosum	part of a light responsive module	TaRCC1 Ⅳ
TraesCS1B02G384600	ATCT-motif	AATCTAATCC	552	9	+	Pisum sativum	part of a conserved DNA module involved in light responsiveness	TaRCC1 Ⅳ
TraesCS1B02G384600	Box 4	ATTAAT	968	6	+	Petroselinum crispum	part of a conserved DNA module involved in light responsiveness	TaRCC1 Ⅳ
TraesCS1B02G384600	CAAT-box	CAAAT	22	5	+	Pisum sativum	common cis-acting element in promoter and enhancer regions	TaRCC1 Ⅳ
TraesCS1B02G384600	CAT-box	GCCACT	1324	6	+	Arabidopsis thaliana	cis-acting regulatory element related to meristem expression	TaRCC1 Ⅳ
TraesCS1B02G384600	CCGTCC motif	CCGTCC	587	6	+	Nicotiana tabacum		TaRCC1 Ⅳ
TraesCS1B02G384600	CCGTCC-box	CCGTCC	587	6	+	Petroselinum hortense		TaRCC1 Ⅳ
TraesCS1B02G384600	CGTCA-motif	CGTCA	1961	5	-	Hordeum vulgare	cis-acting regulatory element involved in the MeJA-responsiveness	TaRCC1 Ⅳ
TraesCS1B02G384600	DRE core	GCCGAC	1873	6	-	Arabidopsis thaliana		TaRCC1 Ⅳ
TraesCS1B02G384600	ERE	ATTTCATA	977	8	-	Nicotiana glutinos		TaRCC1 Ⅳ
TraesCS1B02G384600	GARE-motif	TCTGTTG	674	7	+	Brassica oleracea	gibberellin-responsive element	TaRCC1 Ⅳ
TraesCS1B02G384600	G-Box	CACGTT	92	6	-	Pisum sativum	cis-acting regulatory element involved in light responsiveness	TaRCC1 Ⅳ
TraesCS1B02G384600	GT1-motif	GGTTAAT	959	7	-	Avena sativa	light responsive element	TaRCC1 Ⅳ
TraesCS1B02G384600	LTR	CCGAAA	1184	6	+	Hordeum vulgare	cis-acting element involved in low-temperature responsiveness	TaRCC1 Ⅳ
TraesCS1B02G384600	MRE	AACCTAA	962	7	+	Petroselinum crispum	MYB binding site involved in light responsiveness	TaRCC1 Ⅳ
TraesCS1B02G384600	MYB	CAACCA	80	6	+	Arabidopsis thaliana		TaRCC1 Ⅳ
TraesCS1B02G384600	Myb-binding site	CAACAG	675	6	-	Nicotiana tabacum		TaRCC1 Ⅳ
TraesCS1B02G384600	MYB-like sequence	TAACCA	700	6	+	Arabidopsis thaliana		TaRCC1 Ⅳ
TraesCS1B02G384600	MYC	CAATTG	273	6	+	Arabidopsis thaliana		TaRCC1 Ⅳ
TraesCS1B02G384600	O2-site	GATGACATGG	1768	9	+	Zea mays	cis-acting regulatory element involved in zein metabolism regulation	TaRCC1 Ⅳ
TraesCS1B02G384600	STRE	AGGGG	305	5	-	Arabidopsis thaliana		TaRCC1 Ⅳ
TraesCS1B02G384600	TATA-box	ATATAA	25	6	+	Brassica oleracea	core promoter element around -30 of transcription start	TaRCC1 Ⅳ
TraesCS1B02G384600	TCA-element	CCATCTTTTT	1558	9	+	Nicotiana tabacum	cis-acting element involved in salicylic acid responsiveness	TaRCC1 Ⅳ
TraesCS1B02G384600	TC-rich repeats	ATTCTCTAAC	264	9	+	Nicotiana tabacum	cis-acting element involved in defense and stress responsiveness	TaRCC1 Ⅳ
TraesCS1B02G384600	TCT-motif	TCTTAC	1466	6	-	Arabidopsis thaliana	part of a light responsive element	TaRCC1 Ⅳ
TraesCS1B02G384600	TGACG-motif	TGACG	1961	5	+	Hordeum vulgare	cis-acting regulatory element involved in the MeJA-responsiveness	TaRCC1 Ⅳ
TraesCS1B02G384600	TGA-element	AACGAC	915	6	-	Brassica oleracea	auxin-responsive element	TaRCC1 Ⅳ
TraesCS1D02G019900	AAGAA-motif	gGTAAAGAAA	1447	9	-	Avena sativa		TaRCC1 Ⅳ
TraesCS1D02G019900	ABRE	ACGTG	776	5	-	Arabidopsis thaliana	cis-acting element involved in the abscisic acid responsiveness	TaRCC1 Ⅳ
TraesCS1D02G019900	ABRE3a	TACGTG	776	6	-	Zea mays		TaRCC1 Ⅳ
TraesCS1D02G019900	ABRE4	CACGTA	776	6	+	Zea mays		TaRCC1 Ⅳ
TraesCS1D02G019900	ACE	GACACGTATG	676	9	-	Petroselinum crispum	cis-acting element involved in light responsiveness	TaRCC1 Ⅳ
TraesCS1D02G019900	ARE	AAACCA	1252	6	-	Zea mays	cis-acting regulatory element essential for the anaerobic induction	TaRCC1 Ⅳ
TraesCS1D02G019900	ATCT-motif	AATCTAATCC	159	9	-	Pisum sativum	part of a conserved DNA module involved in light responsiveness	TaRCC1 Ⅳ
TraesCS1D02G019900	Box 4	ATTAAT	393	6	+	Petroselinum crispum	part of a conserved DNA module involved in light responsiveness	TaRCC1 Ⅳ
TraesCS1D02G019900	box S	AGCCACC	2008	7	-	Arabidopsis thaliana		TaRCC1 Ⅳ
TraesCS1D02G019900	CAAT-box	CAAAT	89	5	-	Pisum sativum	common cis-acting element in promoter and enhancer regions	TaRCC1 Ⅳ
TraesCS1D02G019900	CAT-box	GCCACT	281	6	+	Arabidopsis thaliana	cis-acting regulatory element related to meristem expression	TaRCC1 Ⅳ
TraesCS1D02G019900	circadian	CAAAGATATC	1162	9	-	Lycopersicon esculentum	cis-acting regulatory element involved in circadian control	TaRCC1 Ⅳ
TraesCS1D02G019900	CTAG-motif	ACTAGCAGAA	1217	9	+	Avena sativa		TaRCC1 Ⅳ
TraesCS1D02G019900	G-box	TACGTG	776	6	-	Arabidopsis thaliana	cis-acting regulatory element involved in light responsiveness	TaRCC1 Ⅳ
TraesCS1D02G019900	GC-motif	CCCCCG	1092	6	-	Zea mays	enhancer-like element involved in anoxic specific inducibility	TaRCC1 Ⅳ
TraesCS1D02G019900	GCN4_motif	TGAGTCA	733	7	+	Oryza sativa	cis-regulatory element involved in endosperm expression	TaRCC1 Ⅳ
TraesCS1D02G019900	GT1-motif	GGTTAA	1989	6	+	Arabidopsis thaliana	light responsive element	TaRCC1 Ⅳ
TraesCS1D02G019900	I-box	TGATAATGT	1727	9	-	Solanum tuberosum	part of a light responsive element	TaRCC1 Ⅳ
TraesCS1D02G019900	LTR	CCGAAA	1749	6	-	Hordeum vulgare	cis-acting element involved in low-temperature responsiveness	TaRCC1 Ⅳ
TraesCS1D02G019900	MRE	AACCTAA	573	7	+	Petroselinum crispum	MYB binding site involved in light responsiveness	TaRCC1 Ⅳ
TraesCS1D02G019900	Myb	TAACTG	189	6	-	Arabidopsis thaliana		TaRCC1 Ⅳ
TraesCS1D02G019900	MYB-like sequence	TAACCA	1988	6	-	Arabidopsis thaliana		TaRCC1 Ⅳ
TraesCS1D02G019900	MYC	CATTTG	108	6	-	Arabidopsis thaliana		TaRCC1 Ⅳ
TraesCS1D02G019900	O2-site	GATGATGTGG	1652	9	-	Zea mays	cis-acting regulatory element involved in zein metabolism regulation	TaRCC1 Ⅳ
TraesCS1D02G019900	STRE	AGGGG	425	5	-	Arabidopsis thaliana		TaRCC1 Ⅳ
TraesCS1D02G019900	TATA	TATAAAAT	1243	8	-	Arabidopsis thaliana		TaRCC1 Ⅳ
TraesCS1D02G019900	TATA-box	ATATAA	202	6	+	Brassica oleracea	core promoter element around -30 of transcription start	TaRCC1 Ⅳ
TraesCS1D02G019900	TCA-element	CCATCTTTTT	1742	9	+	Nicotiana tabacum	cis-acting element involved in salicylic acid responsiveness	TaRCC1 Ⅳ
TraesCS1D02G019900	W box	TTGACC	91	6	+	Arabidopsis thaliana		TaRCC1 Ⅳ
TraesCS1D02G019900	WRE3	CCACCT	1107	6	-	Pisum sativum		TaRCC1 Ⅳ
TraesCS1D02G073500	ABRE	CGCACGTGTC	175	9	+	Hordeum vulgare	cis-acting element involved in the abscisic acid responsiveness	TaRCC1 Ⅲ
TraesCS1D02G073500	AE-box	AGAAACAA	1383	8	+	Arabidopsis thaliana	part of a module for light response	TaRCC1 Ⅲ
TraesCS1D02G073500	ARE	AAACCA	337	6	-	Zea mays	cis-acting regulatory element essential for the anaerobic induction	TaRCC1 Ⅲ
TraesCS1D02G073500	as-1	TGACG	1716	5	-	Arabidopsis thaliana		TaRCC1 Ⅲ
TraesCS1D02G073500	AT~TATA-box	TATATA	951	6	+	Arabidopsis thaliana		TaRCC1 Ⅲ
TraesCS1D02G073500	Box 4	ATTAAT	1214	6	-	Petroselinum crispum	part of a conserved DNA module involved in light responsiveness	TaRCC1 Ⅲ
TraesCS1D02G073500	CAAT-box	CAAAT	790	5	-	Pisum sativum	common cis-acting element in promoter and enhancer regions	TaRCC1 Ⅲ
TraesCS1D02G073500	CAT-box	GCCACT	150	6	+	Arabidopsis thaliana	cis-acting regulatory element related to meristem expression	TaRCC1 Ⅲ
TraesCS1D02G073500	CCAAT-box	CAACGG	636	6	+	Hordeum vulgare	MYBHv1 binding site	TaRCC1 Ⅲ
TraesCS1D02G073500	CGTCA-motif	CGTCA	1716	5	+	Hordeum vulgare	cis-acting regulatory element involved in the MeJA-responsiveness	TaRCC1 Ⅲ
TraesCS1D02G073500	DRE1	ACCGAGA	39	7	+	Zea mays		TaRCC1 Ⅲ
TraesCS1D02G073500	ERE	ATTTTAAA	935	8	-	Nicotiana glutinos		TaRCC1 Ⅲ
TraesCS1D02G073500	G-box	CACGTG	177	6	+	Arabidopsis thaliana	cis-acting regulatory element involved in light responsiveness	TaRCC1 Ⅲ
TraesCS1D02G073500	LTR	CCGAAA	257	6	-	Hordeum vulgare	cis-acting element involved in low-temperature responsiveness	TaRCC1 Ⅲ
TraesCS1D02G073500	MSA-like	TCCAACGGT	634	9	+	Catharanthus roseus	cis-acting element involved in cell cycle regulation	TaRCC1 Ⅲ
TraesCS1D02G073500	MYB	TAACCA	1141	6	+	Arabidopsis thaliana		TaRCC1 Ⅲ
TraesCS1D02G073500	MYB recognition site	CCGTTG	636	6	-	Arabidopsis thaliana		TaRCC1 Ⅲ
TraesCS1D02G073500	MYB-like sequence	TAACCA	1141	6	+	Arabidopsis thaliana		TaRCC1 Ⅲ
TraesCS1D02G073500	MYC	CATGTG	219	6	-	Arabidopsis thaliana		TaRCC1 Ⅲ
TraesCS1D02G073500	P-box	CCTTTTG	737	7	+	Oryza sativa	gibberellin-responsive element	TaRCC1 Ⅲ
TraesCS1D02G073500	Sp1	GGGCGG	170	6	-	Oryza sativa	light responsive element	TaRCC1 Ⅲ
TraesCS1D02G073500	STRE	AGGGG	69	5	-	Arabidopsis thaliana		TaRCC1 Ⅲ
TraesCS1D02G073500	TATA-box	TACAAAA	704	7	+	Oryza sativa	core promoter element around -30 of transcription start	TaRCC1 Ⅲ
TraesCS1D02G073500	TCA	TCATCTTCAT	1405	9	-	Pisum sativum		TaRCC1 Ⅲ
TraesCS1D02G073500	TCA-element	CCATCTTTTT	872	9	+	Nicotiana tabacum	cis-acting element involved in salicylic acid responsiveness	TaRCC1 Ⅲ
TraesCS1D02G073500	TGACG-motif	TGACG	1716	5	-	Hordeum vulgare	cis-acting regulatory element involved in the MeJA-responsiveness	TaRCC1 Ⅲ
TraesCS1D02G073500	W box	TTGACC	640	6	-	Arabidopsis thaliana		TaRCC1 Ⅲ
TraesCS1D02G078800	A-box	CCGTCC	622	6	+	Petroselinum crispum	cis-acting regulatory element	TaRCC1 Ⅱ
TraesCS1D02G078800	ABRE	ACGTG	238	5	-	Arabidopsis thaliana	cis-acting element involved in the abscisic acid responsiveness	TaRCC1 Ⅱ
TraesCS1D02G078800	ABRE3a	TACGTG	596	6	-	Zea mays		TaRCC1 Ⅱ
TraesCS1D02G078800	ABRE4	CACGTA	596	6	+	Zea mays		TaRCC1 Ⅱ
TraesCS1D02G078800	ARE	AAACCA	1487	6	-	Zea mays	cis-acting regulatory element essential for the anaerobic induction	TaRCC1 Ⅱ
TraesCS1D02G078800	as-1	TGACG	150	5	+	Arabidopsis thaliana		TaRCC1 Ⅱ
TraesCS1D02G078800	AT~TATA-box	TATATAAA	1069	8	-	Arabidopsis thaliana		TaRCC1 Ⅱ
TraesCS1D02G078800	box S	AGCCACC	389	7	-	Arabidopsis thaliana		TaRCC1 Ⅱ
TraesCS1D02G078800	CAAT-box	CCAAT	109	5	-	Arabidopsis thaliana	common cis-acting element in promoter and enhancer regions	TaRCC1 Ⅱ
TraesCS1D02G078800	CCAAT-box	CAACGG	203	6	+	Hordeum vulgare	MYBHv1 binding site	TaRCC1 Ⅱ
TraesCS1D02G078800	CCGTCC motif	CCGTCC	622	6	+	Nicotiana tabacum		TaRCC1 Ⅱ
TraesCS1D02G078800	CCGTCC-box	CCGTCC	622	6	+	Petroselinum hortense		TaRCC1 Ⅱ
TraesCS1D02G078800	CGTCA-motif	CGTCA	150	5	-	Hordeum vulgare	cis-acting regulatory element involved in the MeJA-responsiveness	TaRCC1 Ⅱ
TraesCS1D02G078800	GA-motif	ATAGATAA	569	8	-	Arabidopsis thaliana	part of a light responsive element	TaRCC1 Ⅱ
TraesCS1D02G078800	Gap-box	CAAATGAA(A/G)A	1902	9	-	Arabidopsis thaliana	part of a light responsive element	TaRCC1 Ⅱ
TraesCS1D02G078800	GARE-motif	TCTGTTG	902	7	-	Brassica oleracea	gibberellin-responsive element	TaRCC1 Ⅱ
TraesCS1D02G078800	G-box	CACGTC	238	6	+	Zea mays	cis-acting regulatory element involved in light responsiveness	TaRCC1 Ⅱ
TraesCS1D02G078800	GC-motif	CCCCCG	262	6	-	Zea mays	enhancer-like element involved in anoxic specific inducibility	TaRCC1 Ⅱ
TraesCS1D02G078800	GT1-motif	GTGTGTGAA	226	9	-	Solanum tuberosum	light responsive element	TaRCC1 Ⅱ
TraesCS1D02G078800	H-box	CCTACCNNNNNNNCTNNNNA	1696	9	-	Phaseolus vulgaris		TaRCC1 Ⅱ
TraesCS1D02G078800	LTR	CCGAAA	347	6	+	Hordeum vulgare	cis-acting element involved in low-temperature responsiveness	TaRCC1 Ⅱ
TraesCS1D02G078800	MBSI	aaaAaaC(G/C)GTTA	777	10	-	Petunia hybrida	MYB binding site involved in flavonoid biosynthetic genes regulation	TaRCC1 Ⅱ
TraesCS1D02G078800	MYB	TAACCA	643	6	+	Arabidopsis thaliana		TaRCC1 Ⅱ
TraesCS1D02G078800	MYB recognition site	CCGTTG	203	6	-	Arabidopsis thaliana		TaRCC1 Ⅱ
TraesCS1D02G078800	Myb-binding site	CAACAG	902	6	+	Nicotiana tabacum		TaRCC1 Ⅱ
TraesCS1D02G078800	MYB-like sequence	TAACCA	643	6	+	Arabidopsis thaliana		TaRCC1 Ⅱ
TraesCS1D02G078800	MYC	CATTTG	706	6	-	Arabidopsis thaliana		TaRCC1 Ⅱ
TraesCS1D02G078800	Sp1	GGGCGG	443	6	-	Oryza sativa	light responsive element	TaRCC1 Ⅱ
TraesCS1D02G078800	STRE	AGGGG	103	5	+	Arabidopsis thaliana		TaRCC1 Ⅱ
TraesCS1D02G078800	TATA-box	TACAAAA	337	7	-	Oryza sativa	core promoter element around -30 of transcription start	TaRCC1 Ⅱ
TraesCS1D02G078800	TCA	TCATCTTCAT	719	9	-	Pisum sativum		TaRCC1 Ⅱ
TraesCS1D02G078800	TCCC-motif	TCTCCCT	492	7	-	Spinacia oleracea	part of a light responsive element	TaRCC1 Ⅱ
TraesCS1D02G078800	TGACG-motif	TGACG	150	5	+	Hordeum vulgare	cis-acting regulatory element involved in the MeJA-responsiveness	TaRCC1 Ⅱ
TraesCS1D02G078800	W box	TTGACC	743	6	+	Arabidopsis thaliana		TaRCC1 Ⅱ
TraesCS1D02G240700	A-box	CCGTCC	1762	6	+	Petroselinum crispum	cis-acting regulatory element	TaRCC1 Ⅳ
TraesCS1D02G240700	ABRE	ACGTG	46	5	-	Arabidopsis thaliana	cis-acting element involved in the abscisic acid responsiveness	TaRCC1 Ⅳ
TraesCS1D02G240700	ARE	AAACCA	1432	6	+	Zea mays	cis-acting regulatory element essential for the anaerobic induction	TaRCC1 Ⅳ
TraesCS1D02G240700	as-1	TGACG	48	5	-	Arabidopsis thaliana		TaRCC1 Ⅳ
TraesCS1D02G240700	box S	AGCCACC	91	7	-	Arabidopsis thaliana		TaRCC1 Ⅳ
TraesCS1D02G240700	CAAT-box	CCAAT	280	5	+	Arabidopsis thaliana	common cis-acting element in promoter and enhancer regions	TaRCC1 Ⅳ
TraesCS1D02G240700	CCGTCC motif	CCGTCC	1762	6	+	Nicotiana tabacum		TaRCC1 Ⅳ
TraesCS1D02G240700	CCGTCC-box	CCGTCC	1762	6	+	Petroselinum hortense		TaRCC1 Ⅳ
TraesCS1D02G240700	CGTCA-motif	CGTCA	48	5	+	Hordeum vulgare	cis-acting regulatory element involved in the MeJA-responsiveness	TaRCC1 Ⅳ
TraesCS1D02G240700	DRE core	GCCGAC	588	6	-	Arabidopsis thaliana		TaRCC1 Ⅳ
TraesCS1D02G240700	ERE	ATTTTAAA	1340	8	+	Nicotiana glutinos		TaRCC1 Ⅳ
TraesCS1D02G240700	GARE-motif	TCTGTTG	1967	7	-	Brassica oleracea	gibberellin-responsive element	TaRCC1 Ⅳ
TraesCS1D02G240700	G-box	CACGTC	46	6	+	Zea mays	cis-acting regulatory element involved in light responsiveness	TaRCC1 Ⅳ
TraesCS1D02G240700	GT1-motif	GGTTAAT	55	7	+	Avena sativa	light responsive element	TaRCC1 Ⅳ
TraesCS1D02G240700	GTGGC-motif	CATCGTGTGGC	1093	10	-	Arabidopsis thaliana	part of a light responsive element	TaRCC1 Ⅳ
TraesCS1D02G240700	I-box	GTATAAGGCC	828	9	+	Larix laricina	part of a light responsive element	TaRCC1 Ⅳ
TraesCS1D02G240700	MYB	CAACCA	1620	6	+	Arabidopsis thaliana		TaRCC1 Ⅳ
TraesCS1D02G240700	Myb-binding site	CAACAG	1967	6	+	Nicotiana tabacum		TaRCC1 Ⅳ
TraesCS1D02G240700	MYB-like sequence	TAACCA	1917	6	+	Arabidopsis thaliana		TaRCC1 Ⅳ
TraesCS1D02G240700	MYC	CATTTG	751	6	+	Arabidopsis thaliana		TaRCC1 Ⅳ
TraesCS1D02G240700	Sp1	GGGCGG	386	6	+	Oryza sativa	light responsive element	TaRCC1 Ⅳ
TraesCS1D02G240700	STRE	AGGGG	287	5	+	Arabidopsis thaliana		TaRCC1 Ⅳ
TraesCS1D02G240700	TATA-box	ATATAT	638	6	+	Brassica napus	core promoter element around -30 of transcription start	TaRCC1 Ⅳ
TraesCS1D02G240700	TCA	TCATCTTCAT	1844	9	+	Pisum sativum		TaRCC1 Ⅳ
TraesCS1D02G240700	TC-rich repeats	ATTCTCTAAC	1139	9	+	Nicotiana tabacum	cis-acting element involved in defense and stress responsiveness	TaRCC1 Ⅳ
TraesCS1D02G240700	TCT-motif	TCTTAC	1590	6	+	Arabidopsis thaliana	part of a light responsive element	TaRCC1 Ⅳ
TraesCS1D02G240700	TGACG-motif	TGACG	48	5	-	Hordeum vulgare	cis-acting regulatory element involved in the MeJA-responsiveness	TaRCC1 Ⅳ
TraesCS1D02G240700	TGA-element	AACGAC	782	6	-	Brassica oleracea	auxin-responsive element	TaRCC1 Ⅳ
TraesCS1D02G240700	W box	TTGACC	1047	6	+	Arabidopsis thaliana		TaRCC1 Ⅳ
TraesCS1D02G372300	3-AF3 binding site	CACTATCTAAC	1674	10	-	Pisum sativum	part of a conserved DNA module array (CMA3)	TaRCC1 Ⅳ
TraesCS1D02G372300	AAGAA-motif	GAAAGAA	524	7	-	Avena sativa		TaRCC1 Ⅳ
TraesCS1D02G372300	A-box	CCGTCC	446	6	+	Petroselinum crispum	cis-acting regulatory element	TaRCC1 Ⅳ
TraesCS1D02G372300	ABRE	ACGTG	1724	5	-	Arabidopsis thaliana	cis-acting element involved in the abscisic acid responsiveness	TaRCC1 Ⅳ
TraesCS1D02G372300	ACE	CTAACGTATT	1002	9	-	Petroselinum crispum	cis-acting element involved in light responsiveness	TaRCC1 Ⅳ
TraesCS1D02G372300	AE-box	AGAAACAA	192	8	+	Arabidopsis thaliana	part of a module for light response	TaRCC1 Ⅳ
TraesCS1D02G372300	ARE	AAACCA	273	6	-	Zea mays	cis-acting regulatory element essential for the anaerobic induction	TaRCC1 Ⅳ
TraesCS1D02G372300	as-1	TGACG	282	5	-	Arabidopsis thaliana		TaRCC1 Ⅳ
TraesCS1D02G372300	AT~TATA-box	TATATAAA	729	8	-	Arabidopsis thaliana		TaRCC1 Ⅳ
TraesCS1D02G372300	ATCT-motif	AATCTAATCC	409	9	+	Pisum sativum	part of a conserved DNA module involved in light responsiveness	TaRCC1 Ⅳ
TraesCS1D02G372300	Box 4	ATTAAT	791	6	+	Petroselinum crispum	part of a conserved DNA module involved in light responsiveness	TaRCC1 Ⅳ
TraesCS1D02G372300	CAAT-box	CAAAT	739	5	-	Pisum sativum	common cis-acting element in promoter and enhancer regions	TaRCC1 Ⅳ
TraesCS1D02G372300	CAT-box	GCCACT	565	6	+	Arabidopsis thaliana	cis-acting regulatory element related to meristem expression	TaRCC1 Ⅳ
TraesCS1D02G372300	CCAAT-box	CAACGG	1926	6	-	Hordeum vulgare	MYBHv1 binding site	TaRCC1 Ⅳ
TraesCS1D02G372300	CCGTCC motif	CCGTCC	446	6	+	Nicotiana tabacum		TaRCC1 Ⅳ
TraesCS1D02G372300	CCGTCC-box	CCGTCC	446	6	+	Petroselinum hortense		TaRCC1 Ⅳ
TraesCS1D02G372300	CGTCA-motif	CGTCA	282	5	+	Hordeum vulgare	cis-acting regulatory element involved in the MeJA-responsiveness	TaRCC1 Ⅳ
TraesCS1D02G372300	ERE	ATTTCATA	843	8	-	Nicotiana glutinos		TaRCC1 Ⅳ
TraesCS1D02G372300	GARE-motif	TCTGTTG	537	7	+	Brassica oleracea	gibberellin-responsive element	TaRCC1 Ⅳ
TraesCS1D02G372300	G-Box	CACGTT	1724	6	+	Pisum sativum	cis-acting regulatory element involved in light responsiveness	TaRCC1 Ⅳ
TraesCS1D02G372300	GT1-motif	GGTTAAT	825	7	-	Avena sativa	light responsive element	TaRCC1 Ⅳ
TraesCS1D02G372300	MBS	CAACTG	123	6	+	Arabidopsis thaliana	MYB binding site involved in drought-inducibility	TaRCC1 Ⅳ
TraesCS1D02G372300	MRE	AACCTAA	828	7	+	Petroselinum crispum	MYB binding site involved in light responsiveness	TaRCC1 Ⅳ
TraesCS1D02G372300	Myb	CAACTG	123	6	+	Arabidopsis thaliana		TaRCC1 Ⅳ
TraesCS1D02G372300	MYB recognition site	CCGTTG	1926	6	+	Arabidopsis thaliana		TaRCC1 Ⅳ
TraesCS1D02G372300	Myb-binding site	CAACAG	538	6	-	Nicotiana tabacum		TaRCC1 Ⅳ
TraesCS1D02G372300	MYB-like sequence	TAACCA	1489	6	+	Arabidopsis thaliana		TaRCC1 Ⅳ
TraesCS1D02G372300	MYC	CATGTG	144	6	+	Arabidopsis thaliana		TaRCC1 Ⅳ
TraesCS1D02G372300	STRE	AGGGG	155	5	-	Arabidopsis thaliana		TaRCC1 Ⅳ
TraesCS1D02G372300	TATA	TATAAAAT	796	8	+	Arabidopsis thaliana		TaRCC1 Ⅳ
TraesCS1D02G372300	TATA-box	ccTATAAAaa	157	9	+	Arabidopsis thaliana	core promoter element around -30 of transcription start	TaRCC1 Ⅳ
TraesCS1D02G372300	TC-rich repeats	ATTCTCTAAC	114	9	+	Nicotiana tabacum	cis-acting element involved in defense and stress responsiveness	TaRCC1 Ⅳ
TraesCS1D02G372300	TCT-motif	TCTTAC	1373	6	-	Arabidopsis thaliana	part of a light responsive element	TaRCC1 Ⅳ
TraesCS1D02G372300	TGACG-motif	TGACG	282	5	-	Hordeum vulgare	cis-acting regulatory element involved in the MeJA-responsiveness	TaRCC1 Ⅳ
TraesCS1D02G372300	TGA-element	AACGAC	452	6	-	Brassica oleracea	auxin-responsive element	TaRCC1 Ⅳ
TraesCS1D02G372300	W box	TTGACC	741	6	+	Arabidopsis thaliana		TaRCC1 Ⅳ
TraesCS1D02G372300	WUN-motif	AAATTACT	1318	8	+	Nicotiana glutinosa		TaRCC1 Ⅳ
TraesCS2A02G236300	AAGAA-motif	GAAAGAA	319	7	+	Avena sativa		TaRCC1 Ⅰ
TraesCS2A02G236300	A-box	CCGTCC	159	6	-	Petroselinum crispum	cis-acting regulatory element	TaRCC1 Ⅰ
TraesCS2A02G236300	ABRE	GACACGTGGC	1010	9	+	Triticum aestivum	cis-acting element involved in the abscisic acid responsiveness	TaRCC1 Ⅰ
TraesCS2A02G236300	ABRE3a	TACGTG	1098	6	+	Zea mays		TaRCC1 Ⅰ
TraesCS2A02G236300	ABRE4	CACGTA	1098	6	-	Zea mays		TaRCC1 Ⅰ
TraesCS2A02G236300	ARE	AAACCA	534	6	-	Zea mays	cis-acting regulatory element essential for the anaerobic induction	TaRCC1 Ⅰ
TraesCS2A02G236300	as-1	TGACG	126	5	+	Arabidopsis thaliana		TaRCC1 Ⅰ
TraesCS2A02G236300	AuxRR-core	GGTCCAT	597	7	+	Nicotiana tabacum	cis-acting regulatory element involved in auxin responsiveness	TaRCC1 Ⅰ
TraesCS2A02G236300	box S	AGCCACC	1394	7	+	Arabidopsis thaliana		TaRCC1 Ⅰ
TraesCS2A02G236300	CAAT-box	CAAAT	325	5	-	Pisum sativum	common cis-acting element in promoter and enhancer regions	TaRCC1 Ⅰ
TraesCS2A02G236300	CAT-box	GCCACT	1909	6	-	Arabidopsis thaliana	cis-acting regulatory element related to meristem expression	TaRCC1 Ⅰ
TraesCS2A02G236300	CCGTCC motif	CCGTCC	159	6	-	Nicotiana tabacum		TaRCC1 Ⅰ
TraesCS2A02G236300	CCGTCC-box	CCGTCC	159	6	-	Petroselinum hortense		TaRCC1 Ⅰ
TraesCS2A02G236300	CGTCA-motif	CGTCA	126	5	-	Hordeum vulgare	cis-acting regulatory element involved in the MeJA-responsiveness	TaRCC1 Ⅰ
TraesCS2A02G236300	chs-Unit 1 m1	ACCTAACCCGC	589	10	-	Hordeum vulgare	part of a light responsive element	TaRCC1 Ⅰ
TraesCS2A02G236300	DRE core	GCCGAC	1461	6	-	Arabidopsis thaliana		TaRCC1 Ⅰ
TraesCS2A02G236300	DRE1	ACCGAGA	194	7	-	Zea mays		TaRCC1 Ⅰ
TraesCS2A02G236300	G-box	TACGTG	1098	6	+	Arabidopsis thaliana	cis-acting regulatory element involved in light responsiveness	TaRCC1 Ⅰ
TraesCS2A02G236300	MBS	CAACTG	986	6	+	Arabidopsis thaliana	MYB binding site involved in drought-inducibility	TaRCC1 Ⅰ
TraesCS2A02G236300	MYB	TAACCA	1813	6	-	Arabidopsis thaliana		TaRCC1 Ⅰ
TraesCS2A02G236300	MYB-like sequence	TAACCA	1813	6	-	Arabidopsis thaliana		TaRCC1 Ⅰ
TraesCS2A02G236300	MYC	CATGTG	1012	6	-	Arabidopsis thaliana		TaRCC1 Ⅰ
TraesCS2A02G236300	O2-site	GATGATGTGG	1037	9	+	Zea mays	cis-acting regulatory element involved in zein metabolism regulation	TaRCC1 Ⅰ
TraesCS2A02G236300	Sp1	GGGCGG	587	6	+	Oryza sativa	light responsive element	TaRCC1 Ⅰ
TraesCS2A02G236300	STRE	AGGGG	51	5	+	Arabidopsis thaliana		TaRCC1 Ⅰ
TraesCS2A02G236300	TATA-box	TATA	820	4	+	Arabidopsis thaliana	core promoter element around -30 of transcription start	TaRCC1 Ⅰ
TraesCS2A02G236300	TATC-box	TATCCCA	114	7	-	Oryza sativa	cis-acting element involved in gibberellin-responsiveness	TaRCC1 Ⅰ
TraesCS2A02G236300	TCT-motif	TCTTAC	1770	6	+	Arabidopsis thaliana	part of a light responsive element	TaRCC1 Ⅰ
TraesCS2A02G236300	TGACG-motif	TGACG	126	5	+	Hordeum vulgare	cis-acting regulatory element involved in the MeJA-responsiveness	TaRCC1 Ⅰ
TraesCS2A02G236300	TGA-element	AACGAC	1321	6	+	Brassica oleracea	auxin-responsive element	TaRCC1 Ⅰ
TraesCS2A02G236300	WRE3	CCACCT	152	6	-	Pisum sativum		TaRCC1 Ⅰ
TraesCS2A02G246100	AAGAA-motif	GAAAGAA	326	7	-	Avena sativa		TaRCC1 Ⅰ
TraesCS2A02G246100	ABRE	ACGTG	994	5	-	Arabidopsis thaliana	cis-acting element involved in the abscisic acid responsiveness	TaRCC1 Ⅰ
TraesCS2A02G246100	ABRE3a	TACGTG	1634	6	-	Zea mays		TaRCC1 Ⅰ
TraesCS2A02G246100	ABRE4	CACGTA	1634	6	+	Zea mays		TaRCC1 Ⅰ
TraesCS2A02G246100	ARE	AAACCA	1702	6	+	Zea mays	cis-acting regulatory element essential for the anaerobic induction	TaRCC1 Ⅰ
TraesCS2A02G246100	as-1	TGACG	77	5	+	Arabidopsis thaliana		TaRCC1 Ⅰ
TraesCS2A02G246100	AT~TATA-box	TATATA	228	6	+	Arabidopsis thaliana		TaRCC1 Ⅰ
TraesCS2A02G246100	ATCT-motif	AATCTAATCC	1870	9	+	Pisum sativum	part of a conserved DNA module involved in light responsiveness	TaRCC1 Ⅰ
TraesCS2A02G246100	CAAT-box	CCAAT	43	5	-	Arabidopsis thaliana	common cis-acting element in promoter and enhancer regions	TaRCC1 Ⅰ
TraesCS2A02G246100	CAT-box	GCCACT	1252	6	-	Arabidopsis thaliana	cis-acting regulatory element related to meristem expression	TaRCC1 Ⅰ
TraesCS2A02G246100	CCAAT-box	CAACGG	805	6	+	Hordeum vulgare	MYBHv1 binding site	TaRCC1 Ⅰ
TraesCS2A02G246100	CGTCA-motif	CGTCA	77	5	-	Hordeum vulgare	cis-acting regulatory element involved in the MeJA-responsiveness	TaRCC1 Ⅰ
TraesCS2A02G246100	DRE core	GCCGAC	616	6	-	Arabidopsis thaliana		TaRCC1 Ⅰ
TraesCS2A02G246100	ERE	ATTTTAAA	1560	8	+	Nicotiana glutinos		TaRCC1 Ⅰ
TraesCS2A02G246100	G-box	CAGACGTGGCA	991	10	-	Nicotiana plumbaginifolia	cis-acting regulatory element involved in light responsiveness	TaRCC1 Ⅰ
TraesCS2A02G246100	GCN4_motif	TGAGTCA	577	7	-	Oryza sativa	cis-regulatory element involved in endosperm expression	TaRCC1 Ⅰ
TraesCS2A02G246100	LTR	CCGAAA	793	6	+	Hordeum vulgare	cis-acting element involved in low-temperature responsiveness	TaRCC1 Ⅰ
TraesCS2A02G246100	MBS	CAACTG	1895	6	-	Arabidopsis thaliana	MYB binding site involved in drought-inducibility	TaRCC1 Ⅰ
TraesCS2A02G246100	MBSI	TTTTTACGGTTA	1482	11	+	Petunia hybrida	MYB binding site involved in flavonoid biosynthetic genes regulation	TaRCC1 Ⅰ
TraesCS2A02G246100	Myb	CAACTG	1895	6	-	Arabidopsis thaliana		TaRCC1 Ⅰ
TraesCS2A02G246100	MYB recognition site	CCGTTG	805	6	-	Arabidopsis thaliana		TaRCC1 Ⅰ
TraesCS2A02G246100	MYC	CATTTG	218	6	-	Arabidopsis thaliana		TaRCC1 Ⅰ
TraesCS2A02G246100	Sp1	GGGCGG	1275	6	+	Oryza sativa	light responsive element	TaRCC1 Ⅰ
TraesCS2A02G246100	STRE	AGGGG	96	5	-	Arabidopsis thaliana		TaRCC1 Ⅰ
TraesCS2A02G246100	TATA	TATAAAAT	471	8	+	Arabidopsis thaliana		TaRCC1 Ⅰ
TraesCS2A02G246100	TATA-box	ATTATA	226	6	+	Brassica napus	core promoter element around -30 of transcription start	TaRCC1 Ⅰ
TraesCS2A02G246100	TGACG-motif	TGACG	77	5	+	Hordeum vulgare	cis-acting regulatory element involved in the MeJA-responsiveness	TaRCC1 Ⅰ
TraesCS2A02G246100	TGA-element	AACGAC	1179	6	+	Brassica oleracea	auxin-responsive element	TaRCC1 Ⅰ
TraesCS2A02G246100	WRE3	CCACCT	1664	6	+	Pisum sativum		TaRCC1 Ⅰ
TraesCS2A02G306400	A-box	CCGTCC	1188	6	-	Petroselinum crispum	cis-acting regulatory element	TaRCC1 Ⅱ
TraesCS2A02G306400	ABRE	ACGTG	1083	5	-	Arabidopsis thaliana	cis-acting element involved in the abscisic acid responsiveness	TaRCC1 Ⅱ
TraesCS2A02G306400	ACE	GCGACGTACC	1371	9	+	Petroselinum crispum	cis-acting element involved in light responsiveness	TaRCC1 Ⅱ
TraesCS2A02G306400	AC-II	TCACCAACCCCC	1649	11	-	Populus tremuloides		TaRCC1 Ⅱ
TraesCS2A02G306400	ARE	AAACCA	358	6	-	Zea mays	cis-acting regulatory element essential for the anaerobic induction	TaRCC1 Ⅱ
TraesCS2A02G306400	as-1	TGACG	38	5	+	Arabidopsis thaliana		TaRCC1 Ⅱ
TraesCS2A02G306400	Box 4	ATTAAT	396	6	+	Petroselinum crispum	part of a conserved DNA module involved in light responsiveness	TaRCC1 Ⅱ
TraesCS2A02G306400	CAAT-box	TGCCAAC	140	7	-	Petunia hybrida	common cis-acting element in promoter and enhancer regions	TaRCC1 Ⅱ
TraesCS2A02G306400	CAT-box	GCCACT	255	6	+	Arabidopsis thaliana	cis-acting regulatory element related to meristem expression	TaRCC1 Ⅱ
TraesCS2A02G306400	CCGTCC motif	CCGTCC	1188	6	-	Nicotiana tabacum		TaRCC1 Ⅱ
TraesCS2A02G306400	CCGTCC-box	CCGTCC	1188	6	-	Petroselinum hortense		TaRCC1 Ⅱ
TraesCS2A02G306400	CGTCA-motif	CGTCA	38	5	-	Hordeum vulgare	cis-acting regulatory element involved in the MeJA-responsiveness	TaRCC1 Ⅱ
TraesCS2A02G306400	chs-Unit 1 m1	ACCTAACCCGG	1159	10	-	Zea mays	part of a light responsive element	TaRCC1 Ⅱ
TraesCS2A02G306400	CTAG-motif	ACTAGCAGAA	325	9	+	Avena sativa		TaRCC1 Ⅱ
TraesCS2A02G306400	DRE1	ACCGAGA	1039	7	+	Zea mays		TaRCC1 Ⅱ
TraesCS2A02G306400	ERE	ATTTTAAA	1669	8	-	Nicotiana glutinos		TaRCC1 Ⅱ
TraesCS2A02G306400	GATA-motif	GATAGGA	1010	7	+	Arabidopsis thaliana	part of a light responsive element	TaRCC1 Ⅱ
TraesCS2A02G306400	G-box	CACGTC	1530	6	-	Zea mays	cis-acting regulatory element involved in light responsiveness	TaRCC1 Ⅱ
TraesCS2A02G306400	GC-motif	CCCCCG	1648	6	-	Zea mays	enhancer-like element involved in anoxic specific inducibility	TaRCC1 Ⅱ
TraesCS2A02G306400	LTR	CCGAAA	541	6	-	Hordeum vulgare	cis-acting element involved in low-temperature responsiveness	TaRCC1 Ⅱ
TraesCS2A02G306400	MRE	AACCTAA	1164	7	-	Petroselinum crispum	MYB binding site involved in light responsiveness	TaRCC1 Ⅱ
TraesCS2A02G306400	MYB	CAACCA	347	6	-	Arabidopsis thaliana		TaRCC1 Ⅱ
TraesCS2A02G306400	MYC	CAATTG	128	6	+	Arabidopsis thaliana		TaRCC1 Ⅱ
TraesCS2A02G306400	NON	CAACGGCCACG	1833	10	+	Nicotiana tabacum		TaRCC1 Ⅱ
TraesCS2A02G306400	O2-site	GTTGACGTGA	1527	9	+	Zea mays	cis-acting regulatory element involved in zein metabolism regulation	TaRCC1 Ⅱ
TraesCS2A02G306400	STRE	AGGGG	569	5	+	Arabidopsis thaliana		TaRCC1 Ⅱ
TraesCS2A02G306400	TATA-box	TATAA	49	5	-	Arabidopsis thaliana	core promoter element around -30 of transcription start	TaRCC1 Ⅱ
TraesCS2A02G306400	TCA	TCATCTTCAT	400	9	-	Pisum sativum		TaRCC1 Ⅱ
TraesCS2A02G306400	TCCC-motif	TCTCCCT	1315	7	+	Spinacia oleracea	part of a light responsive element	TaRCC1 Ⅱ
TraesCS2A02G306400	TGACG-motif	TGACG	38	5	+	Hordeum vulgare	cis-acting regulatory element involved in the MeJA-responsiveness	TaRCC1 Ⅱ
TraesCS2A02G306400	WRE3	CCACCT	1751	6	+	Pisum sativum		TaRCC1 Ⅱ
TraesCS2A02G456700	AAGAA-motif	GAAAGAA	1395	7	+	Avena sativa		TaRCC1 Ⅳ
TraesCS2A02G456700	A-box	CCGTCC	178	6	-	Petroselinum crispum	cis-acting regulatory element	TaRCC1 Ⅳ
TraesCS2A02G456700	ABRE	ACGTG	323	5	+	Arabidopsis thaliana	cis-acting element involved in the abscisic acid responsiveness	TaRCC1 Ⅳ
TraesCS2A02G456700	ABRE3a	TACGTG	475	6	+	Zea mays		TaRCC1 Ⅳ
TraesCS2A02G456700	ABRE4	CACGTA	475	6	-	Zea mays		TaRCC1 Ⅳ
TraesCS2A02G456700	ACE	CTAACGTATT	1497	9	+	Petroselinum crispum	cis-acting element involved in light responsiveness	TaRCC1 Ⅳ
TraesCS2A02G456700	ARE	AAACCA	707	6	+	Zea mays	cis-acting regulatory element essential for the anaerobic induction	TaRCC1 Ⅳ
TraesCS2A02G456700	as-1	TGACG	440	5	-	Arabidopsis thaliana		TaRCC1 Ⅳ
TraesCS2A02G456700	ATCT-motif	AATCTAATCC	942	9	-	Pisum sativum	part of a conserved DNA module involved in light responsiveness	TaRCC1 Ⅳ
TraesCS2A02G456700	Box 4	ATTAAT	1809	6	-	Petroselinum crispum	part of a conserved DNA module involved in light responsiveness	TaRCC1 Ⅳ
TraesCS2A02G456700	CAAT-box	CAAAT	136	5	+	Pisum sativum	common cis-acting element in promoter and enhancer regions	TaRCC1 Ⅳ
TraesCS2A02G456700	CAT-box	GCCACT	369	6	+	Arabidopsis thaliana	cis-acting regulatory element related to meristem expression	TaRCC1 Ⅳ
TraesCS2A02G456700	CCGTCC motif	CCGTCC	178	6	-	Nicotiana tabacum		TaRCC1 Ⅳ
TraesCS2A02G456700	CCGTCC-box	CCGTCC	178	6	-	Petroselinum hortense		TaRCC1 Ⅳ
TraesCS2A02G456700	CGTCA-motif	CGTCA	440	5	+	Hordeum vulgare	cis-acting regulatory element involved in the MeJA-responsiveness	TaRCC1 Ⅳ
TraesCS2A02G456700	DRE core	GCCGAC	124	6	+	Arabidopsis thaliana		TaRCC1 Ⅳ
TraesCS2A02G456700	GATA-motif	GATAGGG	1169	7	+	Pisum sativum	part of a light responsive element	TaRCC1 Ⅳ
TraesCS2A02G456700	G-Box	CACGTT	322	6	-	Pisum sativum	cis-acting regulatory element involved in light responsiveness	TaRCC1 Ⅳ
TraesCS2A02G456700	GC-motif	CCCCCG	1054	6	-	Zea mays	enhancer-like element involved in anoxic specific inducibility	TaRCC1 Ⅳ
TraesCS2A02G456700	MBS	CAACTG	1283	6	-	Arabidopsis thaliana	MYB binding site involved in drought-inducibility	TaRCC1 Ⅳ
TraesCS2A02G456700	MRE	AACCTAA	963	7	+	Petroselinum crispum	MYB binding site involved in light responsiveness	TaRCC1 Ⅳ
TraesCS2A02G456700	MYB	CAACCA	654	6	-	Arabidopsis thaliana		TaRCC1 Ⅳ
TraesCS2A02G456700	Myb-binding site	CAACAG	1334	6	+	Nicotiana tabacum		TaRCC1 Ⅳ
TraesCS2A02G456700	MYC	CATTTG	197	6	-	Arabidopsis thaliana		TaRCC1 Ⅳ
TraesCS2A02G456700	P-box	CCTTTTG	272	7	+	Oryza sativa	gibberellin-responsive element	TaRCC1 Ⅳ
TraesCS2A02G456700	Sp1	GGGCGG	1433	6	-	Oryza sativa	light responsive element	TaRCC1 Ⅳ
TraesCS2A02G456700	STRE	AGGGG	43	5	+	Arabidopsis thaliana		TaRCC1 Ⅳ
TraesCS2A02G456700	TATA-box	TATA	240	4	+	Arabidopsis thaliana	core promoter element around -30 of transcription start	TaRCC1 Ⅳ
TraesCS2A02G456700	TCA-element	CCATCTTTTT	1831	9	+	Nicotiana tabacum	cis-acting element involved in salicylic acid responsiveness	TaRCC1 Ⅳ
TraesCS2A02G456700	TGACG-motif	TGACG	440	5	-	Hordeum vulgare	cis-acting regulatory element involved in the MeJA-responsiveness	TaRCC1 Ⅳ
TraesCS2A02G456700	WRE3	CCACCT	161	6	-	Pisum sativum		TaRCC1 Ⅳ
TraesCS2A02G471300LC	A-box	CCGTCC	1173	6	+	Petroselinum crispum	cis-acting regulatory element	TaRCC1 Ⅰ
TraesCS2A02G471300LC	ABRE	GCCGCGTGGC	111	9	+	Oryza sativa	cis-acting element involved in the abscisic acid responsiveness	TaRCC1 Ⅰ
TraesCS2A02G471300LC	ARE	AAACCA	964	6	-	Zea mays	cis-acting regulatory element essential for the anaerobic induction	TaRCC1 Ⅰ
TraesCS2A02G471300LC	as-1	TGACG	433	5	-	Arabidopsis thaliana		TaRCC1 Ⅰ
TraesCS2A02G471300LC	AT~TATA-box	TATATA	948	6	+	Arabidopsis thaliana		TaRCC1 Ⅰ
TraesCS2A02G471300LC	CAAT-box	CCAAT	26	5	-	Arabidopsis thaliana	common cis-acting element in promoter and enhancer regions	TaRCC1 Ⅰ
TraesCS2A02G471300LC	CCGTCC motif	CCGTCC	1173	6	+	Nicotiana tabacum		TaRCC1 Ⅰ
TraesCS2A02G471300LC	CCGTCC-box	CCGTCC	1173	6	+	Petroselinum hortense		TaRCC1 Ⅰ
TraesCS2A02G471300LC	CGTCA-motif	CGTCA	433	5	+	Hordeum vulgare	cis-acting regulatory element involved in the MeJA-responsiveness	TaRCC1 Ⅰ
TraesCS2A02G471300LC	DRE	TACCGACAT	1395	9	-	Arabidopsis thaliana	cis-acting element involved in dehydration, low-temp, salt stresses	TaRCC1 Ⅰ
TraesCS2A02G471300LC	GATA-motif	GATAGGA	825	7	+	Arabidopsis thaliana	part of a light responsive element	TaRCC1 Ⅰ
TraesCS2A02G471300LC	G-Box	CACGTT	574	6	+	Pisum sativum	cis-acting regulatory element involved in light responsiveness	TaRCC1 Ⅰ
TraesCS2A02G471300LC	GC-motif	CCCCCG	1079	6	-	Zea mays	enhancer-like element involved in anoxic specific inducibility	TaRCC1 Ⅰ
TraesCS2A02G471300LC	LTR	CCGAAA	280	6	-	Hordeum vulgare	cis-acting element involved in low-temperature responsiveness	TaRCC1 Ⅰ
TraesCS2A02G471300LC	MYB	TAACCA	1231	6	-	Arabidopsis thaliana		TaRCC1 Ⅰ
TraesCS2A02G471300LC	MYB-like sequence	TAACCA	1231	6	-	Arabidopsis thaliana		TaRCC1 Ⅰ
TraesCS2A02G471300LC	MYC	CATGTG	406	6	+	Arabidopsis thaliana		TaRCC1 Ⅰ
TraesCS2A02G471300LC	O2-site	GATGACATGG	1127	9	-	Zea mays	cis-acting regulatory element involved in zein metabolism regulation	TaRCC1 Ⅰ
TraesCS2A02G471300LC	Sp1	GGGCGG	101	6	+	Oryza sativa	light responsive element	TaRCC1 Ⅰ
TraesCS2A02G471300LC	STRE	AGGGG	383	5	-	Arabidopsis thaliana		TaRCC1 Ⅰ
TraesCS2A02G471300LC	TATA-box	TATATA	948	6	+	Arabidopsis thaliana	core promoter element around -30 of transcription start	TaRCC1 Ⅰ
TraesCS2A02G471300LC	TCA-element	CCATCTTTTT	1477	9	+	Nicotiana tabacum	cis-acting element involved in salicylic acid responsiveness	TaRCC1 Ⅰ
TraesCS2A02G471300LC	TCT-motif	TCTTAC	1592	6	-	Arabidopsis thaliana	part of a light responsive element	TaRCC1 Ⅰ
TraesCS2A02G471300LC	TGACG-motif	TGACG	433	5	-	Hordeum vulgare	cis-acting regulatory element involved in the MeJA-responsiveness	TaRCC1 Ⅰ
TraesCS2A02G471300LC	W box	TTGACC	155	6	+	Arabidopsis thaliana		TaRCC1 Ⅰ
TraesCS2A02G471300LC	WRE3	CCACCT	72	6	-	Pisum sativum		TaRCC1 Ⅰ
TraesCS2A02G492400	AAGAA-motif	GAAAGAA	102	7	+	Avena sativa		TaRCC1 Ⅲ
TraesCS2A02G492400	ABRE	CACGTG	1754	6	-	Arabidopsis thaliana	cis-acting element involved in the abscisic acid responsiveness	TaRCC1 Ⅲ
TraesCS2A02G492400	AE-box	AGAAACTT	722	8	+	Arabidopsis thaliana	part of a module for light response	TaRCC1 Ⅲ
TraesCS2A02G492400	ARE	AAACCA	949	6	-	Zea mays	cis-acting regulatory element essential for the anaerobic induction	TaRCC1 Ⅲ
TraesCS2A02G492400	as-1	TGACG	695	5	+	Arabidopsis thaliana		TaRCC1 Ⅲ
TraesCS2A02G492400	CAAT-box	CCAAT	41	5	-	Arabidopsis thaliana	common cis-acting element in promoter and enhancer regions	TaRCC1 Ⅲ
TraesCS2A02G492400	CAT-box	GCCACT	596	6	+	Arabidopsis thaliana	cis-acting regulatory element related to meristem expression	TaRCC1 Ⅲ
TraesCS2A02G492400	CCAAT-box	CAACGG	839	6	+	Hordeum vulgare	MYBHv1 binding site	TaRCC1 Ⅲ
TraesCS2A02G492400	CGTCA-motif	CGTCA	695	5	-	Hordeum vulgare	cis-acting regulatory element involved in the MeJA-responsiveness	TaRCC1 Ⅲ
TraesCS2A02G492400	DRE core	GCCGAC	1032	6	-	Arabidopsis thaliana		TaRCC1 Ⅲ
TraesCS2A02G492400	GATA-motif	GATAGGG	311	7	+	Pisum sativum	part of a light responsive element	TaRCC1 Ⅲ
TraesCS2A02G492400	G-Box	CACGTG	1754	6	-	Pisum sativum	cis-acting regulatory element involved in light responsiveness	TaRCC1 Ⅲ
TraesCS2A02G492400	LTR	CCGAAA	1795	6	-	Hordeum vulgare	cis-acting element involved in low-temperature responsiveness	TaRCC1 Ⅲ
TraesCS2A02G492400	MBS	CAACTG	432	6	-	Arabidopsis thaliana	MYB binding site involved in drought-inducibility	TaRCC1 Ⅲ
TraesCS2A02G492400	Myb	CAACTG	432	6	-	Arabidopsis thaliana		TaRCC1 Ⅲ
TraesCS2A02G492400	MYB recognition site	CCGTTG	839	6	-	Arabidopsis thaliana		TaRCC1 Ⅲ
TraesCS2A02G492400	Myb-binding site	CAACAG	637	6	-	Nicotiana tabacum		TaRCC1 Ⅲ
TraesCS2A02G492400	MYB-like sequence	TAACCA	342	6	-	Arabidopsis thaliana		TaRCC1 Ⅲ
TraesCS2A02G492400	MYC	CATGTG	64	6	+	Arabidopsis thaliana		TaRCC1 Ⅲ
TraesCS2A02G492400	Sp1	GGGCGG	503	6	-	Oryza sativa	light responsive element	TaRCC1 Ⅲ
TraesCS2A02G492400	STRE	AGGGG	200	5	+	Arabidopsis thaliana		TaRCC1 Ⅲ
TraesCS2A02G492400	TATA-box	TATAAA	91	6	-	Helianthus annuus	core promoter element around -30 of transcription start	TaRCC1 Ⅲ
TraesCS2A02G492400	TATC-box	TATCCCA	189	7	+	Oryza sativa	cis-acting element involved in gibberellin-responsiveness	TaRCC1 Ⅲ
TraesCS2A02G492400	TCA	TCATCTTCAT	560	9	+	Pisum sativum		TaRCC1 Ⅲ
TraesCS2A02G492400	TGACG-motif	TGACG	695	5	+	Hordeum vulgare	cis-acting regulatory element involved in the MeJA-responsiveness	TaRCC1 Ⅲ
TraesCS2A02G492400	TGA-element	AACGAC	744	6	-	Brassica oleracea	auxin-responsive element	TaRCC1 Ⅲ
TraesCS2A02G492400	WRE3	CCACCT	1380	6	-	Pisum sativum		TaRCC1 Ⅲ
TraesCS2A02G581400	A-box	CCGTCC	828	6	-	Petroselinum crispum	cis-acting regulatory element	TaRCC1 Ⅳ
TraesCS2A02G581400	ABRE	ACGTG	1514	5	-	Arabidopsis thaliana	cis-acting element involved in the abscisic acid responsiveness	TaRCC1 Ⅳ
TraesCS2A02G581400	ARE	AAACCA	1622	6	-	Zea mays	cis-acting regulatory element essential for the anaerobic induction	TaRCC1 Ⅳ
TraesCS2A02G581400	as-1	TGACG	283	5	-	Arabidopsis thaliana		TaRCC1 Ⅳ
TraesCS2A02G581400	AT~TATA-box	TATATA	121	6	+	Arabidopsis thaliana		TaRCC1 Ⅳ
TraesCS2A02G581400	AuxRR-core	GGTCCAT	799	7	-	Nicotiana tabacum	cis-acting regulatory element involved in auxin responsiveness	TaRCC1 Ⅳ
TraesCS2A02G581400	box S	AGCCACC	627	7	-	Arabidopsis thaliana		TaRCC1 Ⅳ
TraesCS2A02G581400	CAAT-box	CAAAT	67	5	+	Pisum sativum	common cis-acting element in promoter and enhancer regions	TaRCC1 Ⅳ
TraesCS2A02G581400	CCGTCC motif	CCGTCC	828	6	-	Nicotiana tabacum		TaRCC1 Ⅳ
TraesCS2A02G581400	CCGTCC-box	CCGTCC	828	6	-	Petroselinum hortense		TaRCC1 Ⅳ
TraesCS2A02G581400	CGTCA-motif	CGTCA	283	5	+	Hordeum vulgare	cis-acting regulatory element involved in the MeJA-responsiveness	TaRCC1 Ⅳ
TraesCS2A02G581400	CTAG-motif	ACTAGCAGAA	420	9	-	Avena sativa		TaRCC1 Ⅳ
TraesCS2A02G581400	DRE core	GCCGAC	81	6	-	Arabidopsis thaliana		TaRCC1 Ⅳ
TraesCS2A02G581400	E2Fb	TTTGCCGC	1172	8	+	Nicotiana tabacum		TaRCC1 Ⅳ
TraesCS2A02G581400	G-box	CACGAC	982	6	+	Zea mays	cis-acting regulatory element involved in light responsiveness	TaRCC1 Ⅳ
TraesCS2A02G581400	GC-motif	CCCCCG	342	6	+	Zea mays	enhancer-like element involved in anoxic specific inducibility	TaRCC1 Ⅳ
TraesCS2A02G581400	LTR	CCGAAA	152	6	-	Hordeum vulgare	cis-acting element involved in low-temperature responsiveness	TaRCC1 Ⅳ
TraesCS2A02G581400	MYC	CATTTG	67	6	-	Arabidopsis thaliana		TaRCC1 Ⅳ
TraesCS2A02G581400	O2-site	GATGACATGG	930	9	+	Zea mays	cis-acting regulatory element involved in zein metabolism regulation	TaRCC1 Ⅳ
TraesCS2A02G581400	Sp1	GGGCGG	48	6	+	Oryza sativa	light responsive element	TaRCC1 Ⅳ
TraesCS2A02G581400	STRE	AGGGG	161	5	+	Arabidopsis thaliana		TaRCC1 Ⅳ
TraesCS2A02G581400	TATA-box	TATA	29	4	+	Arabidopsis thaliana	core promoter element around -30 of transcription start	TaRCC1 Ⅳ
TraesCS2A02G581400	TGACG-motif	TGACG	283	5	-	Hordeum vulgare	cis-acting regulatory element involved in the MeJA-responsiveness	TaRCC1 Ⅳ
TraesCS2A02G581400	TGA-element	AACGAC	650	6	-	Brassica oleracea	auxin-responsive element	TaRCC1 Ⅳ
TraesCS2A02G581400	W box	TTGACC	384	6	-	Arabidopsis thaliana		TaRCC1 Ⅳ
TraesCS2A02G581400	WRE3	CCACCT	564	6	+	Pisum sativum		TaRCC1 Ⅳ
TraesCS2A02G581400	WUN-motif	AAATTACT	1331	8	+	Nicotiana glutinosa		TaRCC1 Ⅳ
TraesCS2B02G254900	AAGAA-motif	GAAAGAA	1689	7	-	Avena sativa		TaRCC1 Ⅰ
TraesCS2B02G254900	A-box	CCGTCC	1426	6	-	Petroselinum crispum	cis-acting regulatory element	TaRCC1 Ⅰ
TraesCS2B02G254900	ABRE	ACGTG	1460	5	+	Arabidopsis thaliana	cis-acting element involved in the abscisic acid responsiveness	TaRCC1 Ⅰ
TraesCS2B02G254900	ARE	AAACCA	273	6	-	Zea mays	cis-acting regulatory element essential for the anaerobic induction	TaRCC1 Ⅰ
TraesCS2B02G254900	as-1	TGACG	321	5	+	Arabidopsis thaliana		TaRCC1 Ⅰ
TraesCS2B02G254900	AT~TATA-box	TATATA	661	6	+	Arabidopsis thaliana		TaRCC1 Ⅰ
TraesCS2B02G254900	CAAT-box	CCAAT	99	5	+	Arabidopsis thaliana	common cis-acting element in promoter and enhancer regions	TaRCC1 Ⅰ
TraesCS2B02G254900	CAT-box	GCCACT	1623	6	-	Arabidopsis thaliana	cis-acting regulatory element related to meristem expression	TaRCC1 Ⅰ
TraesCS2B02G254900	CCGTCC motif	CCGTCC	1426	6	-	Nicotiana tabacum		TaRCC1 Ⅰ
TraesCS2B02G254900	CCGTCC-box	CCGTCC	1426	6	-	Petroselinum hortense		TaRCC1 Ⅰ
TraesCS2B02G254900	CGTCA-motif	CGTCA	321	5	-	Hordeum vulgare	cis-acting regulatory element involved in the MeJA-responsiveness	TaRCC1 Ⅰ
TraesCS2B02G254900	circadian	CAAAGATATC	414	9	+	Lycopersicon esculentum	cis-acting regulatory element involved in circadian control	TaRCC1 Ⅰ
TraesCS2B02G254900	DRE core	GCCGAC	65	6	-	Arabidopsis thaliana		TaRCC1 Ⅰ
TraesCS2B02G254900	GATA-motif	GATAGGA	1473	7	-	Arabidopsis thaliana	part of a light responsive element	TaRCC1 Ⅰ
TraesCS2B02G254900	G-box	CACGTC	1459	6	-	Zea mays	cis-acting regulatory element involved in light responsiveness	TaRCC1 Ⅰ
TraesCS2B02G254900	GT1-motif	GGTTAAT	568	7	-	Avena sativa	light responsive element	TaRCC1 Ⅰ
TraesCS2B02G254900	motif I	gGTACGTGGCG	1365	10	-	Oryza sativa	cis-acting regulatory element root specific	TaRCC1 Ⅰ
TraesCS2B02G254900	MRE	AACCTAA	913	7	+	Petroselinum crispum	MYB binding site involved in light responsiveness	TaRCC1 Ⅰ
TraesCS2B02G254900	MYB	TAACCA	209	6	+	Arabidopsis thaliana		TaRCC1 Ⅰ
TraesCS2B02G254900	MYB-like sequence	TAACCA	209	6	+	Arabidopsis thaliana		TaRCC1 Ⅰ
TraesCS2B02G254900	MYC	CATGTG	618	6	-	Arabidopsis thaliana		TaRCC1 Ⅰ
TraesCS2B02G254900	P-box	CCTTTTG	1592	7	-	Oryza sativa	gibberellin-responsive element	TaRCC1 Ⅰ
TraesCS2B02G254900	Sp1	GGGCGG	1332	6	+	Oryza sativa	light responsive element	TaRCC1 Ⅰ
TraesCS2B02G254900	STRE	AGGGG	1320	5	+	Arabidopsis thaliana		TaRCC1 Ⅰ
TraesCS2B02G254900	TATA-box	ATATAT	484	6	+	Brassica napus	core promoter element around -30 of transcription start	TaRCC1 Ⅰ
TraesCS2B02G254900	TCA	TCATCTTCAT	500	9	-	Pisum sativum		TaRCC1 Ⅰ
TraesCS2B02G254900	TCCC-motif	TCTCCCT	1843	7	+	Spinacia oleracea	part of a light responsive element	TaRCC1 Ⅰ
TraesCS2B02G254900	TGACG-motif	TGACG	321	5	+	Hordeum vulgare	cis-acting regulatory element involved in the MeJA-responsiveness	TaRCC1 Ⅰ
TraesCS2B02G254900	W box	TTGACC	340	6	-	Arabidopsis thaliana		TaRCC1 Ⅰ
TraesCS2B02G254900	WRE3	CCACCT	380	6	-	Pisum sativum		TaRCC1 Ⅰ
TraesCS2B02G254900	WUN-motif	CCATTTCAA	277	9	-	Nicotiana glutinosa		TaRCC1 Ⅰ
TraesCS2B02G270400	ABRE	ACGTG	1737	5	-	Arabidopsis thaliana	cis-acting element involved in the abscisic acid responsiveness	TaRCC1 Ⅰ
TraesCS2B02G270400	ABRE3a	TACGTG	1911	6	-	Zea mays		TaRCC1 Ⅰ
TraesCS2B02G270400	ABRE4	CACGTA	1911	6	+	Zea mays		TaRCC1 Ⅰ
TraesCS2B02G270400	AC-I	(T/C)C(T/C)(C/T)ACC(T/C)ACC	1661	8	+	Phaseolus vulgaris		TaRCC1 Ⅰ
TraesCS2B02G270400	ARE	AAACCA	1974	6	+	Zea mays	cis-acting regulatory element essential for the anaerobic induction	TaRCC1 Ⅰ
TraesCS2B02G270400	as-1	TGACG	388	5	+	Arabidopsis thaliana		TaRCC1 Ⅰ
TraesCS2B02G270400	ATC-motif	AGCTATCCA	966	9	+	Arabidopsis thaliana	part of a conserved DNA module involved in light responsiveness	TaRCC1 Ⅰ
TraesCS2B02G270400	AuxRR-core	GGTCCAT	270	7	-	Nicotiana tabacum	cis-acting regulatory element involved in auxin responsiveness	TaRCC1 Ⅰ
TraesCS2B02G270400	box S	AGCCACC	1417	7	-	Arabidopsis thaliana		TaRCC1 Ⅰ
TraesCS2B02G270400	CAAT-box	CAAAT	187	5	-	Pisum sativum	common cis-acting element in promoter and enhancer regions	TaRCC1 Ⅰ
TraesCS2B02G270400	CAT-box	GCCACT	355	6	-	Arabidopsis thaliana	cis-acting regulatory element related to meristem expression	TaRCC1 Ⅰ
TraesCS2B02G270400	CCAAT-box	CAACGG	663	6	-	Hordeum vulgare	MYBHv1 binding site	TaRCC1 Ⅰ
TraesCS2B02G270400	CGTCA-motif	CGTCA	388	5	-	Hordeum vulgare	cis-acting regulatory element involved in the MeJA-responsiveness	TaRCC1 Ⅰ
TraesCS2B02G270400	G-box	CACGAC	789	6	+	Zea mays	cis-acting regulatory element involved in light responsiveness	TaRCC1 Ⅰ
TraesCS2B02G270400	GC-motif	CCCCCG	660	6	+	Zea mays	enhancer-like element involved in anoxic specific inducibility	TaRCC1 Ⅰ
TraesCS2B02G270400	GT1-motif	GGTTAAT	573	7	+	Avena sativa	light responsive element	TaRCC1 Ⅰ
TraesCS2B02G270400	MRE	AACCTAA	1764	7	+	Petroselinum crispum	MYB binding site involved in light responsiveness	TaRCC1 Ⅰ
TraesCS2B02G270400	MYB	CAACAG	470	6	-	Arabidopsis thaliana		TaRCC1 Ⅰ
TraesCS2B02G270400	MYB recognition site	CCGTTG	663	6	+	Arabidopsis thaliana		TaRCC1 Ⅰ
TraesCS2B02G270400	Myb-binding site	CAACAG	470	6	-	Nicotiana tabacum		TaRCC1 Ⅰ
TraesCS2B02G270400	MYB-like sequence	TAACCA	530	6	-	Arabidopsis thaliana		TaRCC1 Ⅰ
TraesCS2B02G270400	MYC	CATTTG	648	6	-	Arabidopsis thaliana		TaRCC1 Ⅰ
TraesCS2B02G270400	Sp1	GGGCGG	1400	6	+	Oryza sativa	light responsive element	TaRCC1 Ⅰ
TraesCS2B02G270400	STRE	AGGGG	237	5	+	Arabidopsis thaliana		TaRCC1 Ⅰ
TraesCS2B02G270400	TATA-box	ATATAT	507	6	+	Brassica napus	core promoter element around -30 of transcription start	TaRCC1 Ⅰ
TraesCS2B02G270400	TCCC-motif	TCTCCCT	465	7	+	Spinacia oleracea	part of a light responsive element	TaRCC1 Ⅰ
TraesCS2B02G270400	TGACG-motif	TGACG	388	5	+	Hordeum vulgare	cis-acting regulatory element involved in the MeJA-responsiveness	TaRCC1 Ⅰ
TraesCS2B02G270400	W box	TTGACC	1759	6	-	Arabidopsis thaliana		TaRCC1 Ⅰ
TraesCS2B02G270400	WRE3	CCACCT	31	6	+	Pisum sativum		TaRCC1 Ⅰ
TraesCS2B02G270400	WUN-motif	TTATTACAT	978	9	+	Nicotiana glutinosa		TaRCC1 Ⅰ
TraesCS2B02G323100	AAGAA-motif	GAAAGAA	1129	7	-	Avena sativa		TaRCC1 Ⅱ
TraesCS2B02G323100	A-box	CCGTCC	1989	6	+	Petroselinum crispum	cis-acting regulatory element	TaRCC1 Ⅱ
TraesCS2B02G323100	ABRE	ACGTG	294	5	-	Arabidopsis thaliana	cis-acting element involved in the abscisic acid responsiveness	TaRCC1 Ⅱ
TraesCS2B02G323100	ABRE3a	TACGTG	1033	6	-	Zea mays		TaRCC1 Ⅱ
TraesCS2B02G323100	ABRE4	CACGTA	1033	6	+	Zea mays		TaRCC1 Ⅱ
TraesCS2B02G323100	AC-II	TCACCAACCCCC	1530	11	-	Populus tremuloides		TaRCC1 Ⅱ
TraesCS2B02G323100	as-1	TGACG	1028	5	-	Arabidopsis thaliana		TaRCC1 Ⅱ
TraesCS2B02G323100	AT~TATA-box	TATATA	1275	6	-	Arabidopsis thaliana		TaRCC1 Ⅱ
TraesCS2B02G323100	AuxRR-core	GGTCCAT	539	7	+	Nicotiana tabacum	cis-acting regulatory element involved in auxin responsiveness	TaRCC1 Ⅱ
TraesCS2B02G323100	box S	AGCCACC	751	7	+	Arabidopsis thaliana		TaRCC1 Ⅱ
TraesCS2B02G323100	CAAT-box	CAAAT	168	5	-	Pisum sativum	common cis-acting element in promoter and enhancer regions	TaRCC1 Ⅱ
TraesCS2B02G323100	CCGTCC motif	CCGTCC	1989	6	+	Nicotiana tabacum		TaRCC1 Ⅱ
TraesCS2B02G323100	CCGTCC-box	CCGTCC	1989	6	+	Petroselinum hortense		TaRCC1 Ⅱ
TraesCS2B02G323100	CGTCA-motif	CGTCA	1028	5	+	Hordeum vulgare	cis-acting regulatory element involved in the MeJA-responsiveness	TaRCC1 Ⅱ
TraesCS2B02G323100	DRE core	GCCGAC	1944	6	-	Arabidopsis thaliana		TaRCC1 Ⅱ
TraesCS2B02G323100	ERE	ATTTTAAA	1550	8	-	Nicotiana glutinos		TaRCC1 Ⅱ
TraesCS2B02G323100	G-box	CACGAC	186	6	-	Zea mays	cis-acting regulatory element involved in light responsiveness	TaRCC1 Ⅱ
TraesCS2B02G323100	GC-motif	CCCCCG	1468	6	-	Zea mays	enhancer-like element involved in anoxic specific inducibility	TaRCC1 Ⅱ
TraesCS2B02G323100	MYB	CAACCA	1246	6	-	Arabidopsis thaliana		TaRCC1 Ⅱ
TraesCS2B02G323100	MYC	CATTTG	267	6	-	Arabidopsis thaliana		TaRCC1 Ⅱ
TraesCS2B02G323100	P-box	CCTTTTG	1120	7	+	Oryza sativa	gibberellin-responsive element	TaRCC1 Ⅱ
TraesCS2B02G323100	STRE	AGGGG	253	5	-	Arabidopsis thaliana		TaRCC1 Ⅱ
TraesCS2B02G323100	TATA-box	ccTATAAAaa	220	9	+	Arabidopsis thaliana	core promoter element around -30 of transcription start	TaRCC1 Ⅱ
TraesCS2B02G323100	TCA	TCATCTTCAT	865	9	+	Pisum sativum		TaRCC1 Ⅱ
TraesCS2B02G323100	TCA-element	TCAGAAGAGG	818	9	-	Brassica oleracea	cis-acting element involved in salicylic acid responsiveness	TaRCC1 Ⅱ
TraesCS2B02G323100	TCCC-motif	TCTCCCT	1751	7	+	Spinacia oleracea	part of a light responsive element	TaRCC1 Ⅱ
TraesCS2B02G323100	TC-rich repeats	GTTTTCTTAC	1126	9	+	Nicotiana tabacum	cis-acting element involved in defense and stress responsiveness	TaRCC1 Ⅱ
TraesCS2B02G323100	TCT-motif	TCTTAC	972	6	+	Arabidopsis thaliana	part of a light responsive element	TaRCC1 Ⅱ
TraesCS2B02G323100	TGACG-motif	TGACG	1028	5	-	Hordeum vulgare	cis-acting regulatory element involved in the MeJA-responsiveness	TaRCC1 Ⅱ
TraesCS2B02G323100	WRE3	CCACCT	779	6	+	Pisum sativum		TaRCC1 Ⅱ
TraesCS2B02G323100	WUN-motif	AAATTACT	673	8	+	Nicotiana glutinosa		TaRCC1 Ⅱ
TraesCS2B02G360200	A-box	CCGTCC	1188	6	+	Petroselinum crispum	cis-acting regulatory element	TaRCC1 Ⅰ
TraesCS2B02G360200	ABRE	CACGTG	374	6	+	Arabidopsis thaliana	cis-acting element involved in the abscisic acid responsiveness	TaRCC1 Ⅰ
TraesCS2B02G360200	ABRE2	CCACGTGG	373	8	+	Zea mays		TaRCC1 Ⅰ
TraesCS2B02G360200	ARE	AAACCA	981	6	-	Zea mays	cis-acting regulatory element essential for the anaerobic induction	TaRCC1 Ⅰ
TraesCS2B02G360200	as-1	TGACG	614	5	-	Arabidopsis thaliana		TaRCC1 Ⅰ
TraesCS2B02G360200	AT~TATA-box	TATATA	722	6	+	Arabidopsis thaliana		TaRCC1 Ⅰ
TraesCS2B02G360200	AT1-motif	AATTATTTTTTATT	318	13	-	Solanum tuberosum	part of a light responsive module	TaRCC1 Ⅰ
TraesCS2B02G360200	AuxRR-core	GGTCCAT	1266	7	+	Nicotiana tabacum	cis-acting regulatory element involved in auxin responsiveness	TaRCC1 Ⅰ
TraesCS2B02G360200	Box II	CCACGTGGC	372	9	-	Petroselinum crispum	part of a light responsive element	TaRCC1 Ⅰ
TraesCS2B02G360200	CAAT-box	CAAAT	189	5	-	Pisum sativum	common cis-acting element in promoter and enhancer regions	TaRCC1 Ⅰ
TraesCS2B02G360200	CCGTCC motif	CCGTCC	1188	6	+	Nicotiana tabacum		TaRCC1 Ⅰ
TraesCS2B02G360200	CCGTCC-box	CCGTCC	1188	6	+	Petroselinum hortense		TaRCC1 Ⅰ
TraesCS2B02G360200	CGTCA-motif	CGTCA	614	5	+	Hordeum vulgare	cis-acting regulatory element involved in the MeJA-responsiveness	TaRCC1 Ⅰ
TraesCS2B02G360200	CTAG-motif	ACTAGCAGAA	507	9	-	Avena sativa		TaRCC1 Ⅰ
TraesCS2B02G360200	DRE core	GCCGAC	1410	6	-	Arabidopsis thaliana		TaRCC1 Ⅰ
TraesCS2B02G360200	ERE	ATTTTAAA	802	8	+	Nicotiana glutinos		TaRCC1 Ⅰ
TraesCS2B02G360200	F-box	CTATTCTCATT	109	10	-	Lycopersicon esculentum		TaRCC1 Ⅰ
TraesCS2B02G360200	GATA-motif	GATAGGG	843	7	+	Pisum sativum	part of a light responsive element	TaRCC1 Ⅰ
TraesCS2B02G360200	G-box	GCCACGTGGA	372	9	+	Arabidopsis thaliana	cis-acting regulatory element involved in light responsiveness	TaRCC1 Ⅰ
TraesCS2B02G360200	GC-motif	CCCCCG	1080	6	-	Zea mays	enhancer-like element involved in anoxic specific inducibility	TaRCC1 Ⅰ
TraesCS2B02G360200	GT1-motif	GGTTAAT	49	7	+	Avena sativa	light responsive element	TaRCC1 Ⅰ
TraesCS2B02G360200	LTR	CCGAAA	123	6	+	Hordeum vulgare	cis-acting element involved in low-temperature responsiveness	TaRCC1 Ⅰ
TraesCS2B02G360200	Myb	TAACTG	216	6	-	Arabidopsis thaliana		TaRCC1 Ⅰ
TraesCS2B02G360200	MYB-like sequence	TAACCA	1247	6	-	Arabidopsis thaliana		TaRCC1 Ⅰ
TraesCS2B02G360200	MYC	CATTTG	931	6	+	Arabidopsis thaliana		TaRCC1 Ⅰ
TraesCS2B02G360200	O2-site	GATGATGTGG	185	9	+	Zea mays	cis-acting regulatory element involved in zein metabolism regulation	TaRCC1 Ⅰ
TraesCS2B02G360200	Sp1	GGGCGG	1111	6	-	Oryza sativa	light responsive element	TaRCC1 Ⅰ
TraesCS2B02G360200	STRE	AGGGG	419	5	+	Arabidopsis thaliana		TaRCC1 Ⅰ
TraesCS2B02G360200	TATA-box	ATATAT	721	6	+	Brassica napus	core promoter element around -30 of transcription start	TaRCC1 Ⅰ
TraesCS2B02G360200	TCA	TCATCTTCAT	1651	9	+	Pisum sativum		TaRCC1 Ⅰ
TraesCS2B02G360200	TC-rich repeats	GTTTTCTTAC	811	9	+	Nicotiana tabacum	cis-acting element involved in defense and stress responsiveness	TaRCC1 Ⅰ
TraesCS2B02G360200	TCT-motif	TCTTAC	479	6	+	Arabidopsis thaliana	part of a light responsive element	TaRCC1 Ⅰ
TraesCS2B02G360200	TGACG-motif	TGACG	614	5	-	Hordeum vulgare	cis-acting regulatory element involved in the MeJA-responsiveness	TaRCC1 Ⅰ
TraesCS2B02G360200	W box	TTGACC	1453	6	+	Arabidopsis thaliana		TaRCC1 Ⅰ
TraesCS2B02G360200	WRE3	CCACCT	775	6	-	Pisum sativum		TaRCC1 Ⅰ
TraesCS2B02G478900	AAGAA-motif	GAAAGAA	881	7	+	Avena sativa		TaRCC1 Ⅳ
TraesCS2B02G478900	A-box	CCGTCC	1932	6	+	Petroselinum crispum	cis-acting regulatory element	TaRCC1 Ⅳ
TraesCS2B02G478900	ABRE	ACGTG	164	5	+	Arabidopsis thaliana	cis-acting element involved in the abscisic acid responsiveness	TaRCC1 Ⅳ
TraesCS2B02G478900	ABRE3a	TACGTG	163	6	+	Zea mays		TaRCC1 Ⅳ
TraesCS2B02G478900	ABRE4	CACGTA	163	6	-	Zea mays		TaRCC1 Ⅳ
TraesCS2B02G478900	ARE	AAACCA	1019	6	-	Zea mays	cis-acting regulatory element essential for the anaerobic induction	TaRCC1 Ⅳ
TraesCS2B02G478900	as-1	TGACG	424	5	+	Arabidopsis thaliana		TaRCC1 Ⅳ
TraesCS2B02G478900	AuxRR-core	GGTCCAT	905	7	+	Nicotiana tabacum	cis-acting regulatory element involved in auxin responsiveness	TaRCC1 Ⅳ
TraesCS2B02G478900	Box 4	ATTAAT	1269	6	-	Petroselinum crispum	part of a conserved DNA module involved in light responsiveness	TaRCC1 Ⅳ
TraesCS2B02G478900	CAAT-box	CAAAT	181	5	-	Pisum sativum	common cis-acting element in promoter and enhancer regions	TaRCC1 Ⅳ
TraesCS2B02G478900	CAT-box	GCCACT	58	6	+	Arabidopsis thaliana	cis-acting regulatory element related to meristem expression	TaRCC1 Ⅳ
TraesCS2B02G478900	CCGTCC motif	CCGTCC	1932	6	+	Nicotiana tabacum		TaRCC1 Ⅳ
TraesCS2B02G478900	CCGTCC-box	CCGTCC	1932	6	+	Petroselinum hortense		TaRCC1 Ⅳ
TraesCS2B02G478900	CGTCA-motif	CGTCA	424	5	-	Hordeum vulgare	cis-acting regulatory element involved in the MeJA-responsiveness	TaRCC1 Ⅳ
TraesCS2B02G478900	dOCT	CTCGGATC	645	8	+	Zea mays		TaRCC1 Ⅳ
TraesCS2B02G478900	G-Box	CACGTT	398	6	+	Pisum sativum	cis-acting regulatory element involved in light responsiveness	TaRCC1 Ⅳ
TraesCS2B02G478900	GC-motif	CCCCCG	515	6	-	Zea mays	enhancer-like element involved in anoxic specific inducibility	TaRCC1 Ⅳ
TraesCS2B02G478900	GT1-motif	GGTTAAT	1362	7	+	Avena sativa	light responsive element	TaRCC1 Ⅳ
TraesCS2B02G478900	MYB	TAACCA	360	6	+	Arabidopsis thaliana		TaRCC1 Ⅳ
TraesCS2B02G478900	Myb-binding site	CAACAG	824	6	+	Nicotiana tabacum		TaRCC1 Ⅳ
TraesCS2B02G478900	MYB-like sequence	TAACCA	360	6	+	Arabidopsis thaliana		TaRCC1 Ⅳ
TraesCS2B02G478900	MYC	CAATTG	221	6	+	Arabidopsis thaliana		TaRCC1 Ⅳ
TraesCS2B02G478900	re2f-1	GCGGGAAA	1108	8	-	Oryza sativa		TaRCC1 Ⅳ
TraesCS2B02G478900	Sp1	GGGCGG	1144	6	-	Oryza sativa	light responsive element	TaRCC1 Ⅳ
TraesCS2B02G478900	STRE	AGGGG	22	5	+	Arabidopsis thaliana		TaRCC1 Ⅳ
TraesCS2B02G478900	TATA-box	TATACA	473	6	-	Helianthus annuus	core promoter element around -30 of transcription start	TaRCC1 Ⅳ
TraesCS2B02G478900	TCA-element	CCATCTTTTT	912	9	+	Nicotiana tabacum	cis-acting element involved in salicylic acid responsiveness	TaRCC1 Ⅳ
TraesCS2B02G478900	TC-rich repeats	ATTCTCTAAC	1396	9	+	Nicotiana tabacum	cis-acting element involved in defense and stress responsiveness	TaRCC1 Ⅳ
TraesCS2B02G478900	TGACG-motif	TGACG	424	5	+	Hordeum vulgare	cis-acting regulatory element involved in the MeJA-responsiveness	TaRCC1 Ⅳ
TraesCS2B02G478900	W box	TTGACC	1567	6	-	Arabidopsis thaliana		TaRCC1 Ⅳ
TraesCS2B02G520600	AAGAA-motif	GAAAGAA	1622	7	-	Avena sativa		TaRCC1 Ⅲ
TraesCS2B02G520600	ABRE	ACGTG	1207	5	+	Arabidopsis thaliana	cis-acting element involved in the abscisic acid responsiveness	TaRCC1 Ⅲ
TraesCS2B02G520600	ARE	AAACCA	1073	6	+	Zea mays	cis-acting regulatory element essential for the anaerobic induction	TaRCC1 Ⅲ
TraesCS2B02G520600	as-1	TGACG	38	5	+	Arabidopsis thaliana		TaRCC1 Ⅲ
TraesCS2B02G520600	AT~TATA-box	TATATA	1038	6	-	Arabidopsis thaliana		TaRCC1 Ⅲ
TraesCS2B02G520600	Box 4	ATTAAT	1415	6	-	Petroselinum crispum	part of a conserved DNA module involved in light responsiveness	TaRCC1 Ⅲ
TraesCS2B02G520600	box S	AGCCACC	1045	7	-	Arabidopsis thaliana		TaRCC1 Ⅲ
TraesCS2B02G520600	CAAT-box	CCAAT	64	5	-	Arabidopsis thaliana	common cis-acting element in promoter and enhancer regions	TaRCC1 Ⅲ
TraesCS2B02G520600	CAT-box	GCCACT	616	6	-	Arabidopsis thaliana	cis-acting regulatory element related to meristem expression	TaRCC1 Ⅲ
TraesCS2B02G520600	CCAAT-box	CAACGG	1778	6	+	Hordeum vulgare	MYBHv1 binding site	TaRCC1 Ⅲ
TraesCS2B02G520600	CGTCA-motif	CGTCA	38	5	-	Hordeum vulgare	cis-acting regulatory element involved in the MeJA-responsiveness	TaRCC1 Ⅲ
TraesCS2B02G520600	G-Box	CACGTT	1206	6	-	Pisum sativum	cis-acting regulatory element involved in light responsiveness	TaRCC1 Ⅲ
TraesCS2B02G520600	GT1-motif	GGTTAA	136	6	-	Arabidopsis thaliana	light responsive element	TaRCC1 Ⅲ
TraesCS2B02G520600	LTR	CCGAAA	1810	6	+	Hordeum vulgare	cis-acting element involved in low-temperature responsiveness	TaRCC1 Ⅲ
TraesCS2B02G520600	MBS	CAACTG	1327	6	+	Arabidopsis thaliana	MYB binding site involved in drought-inducibility	TaRCC1 Ⅲ
TraesCS2B02G520600	MYB	CAACCA	442	6	-	Arabidopsis thaliana		TaRCC1 Ⅲ
TraesCS2B02G520600	MYB recognition site	CCGTTG	1778	6	-	Arabidopsis thaliana		TaRCC1 Ⅲ
TraesCS2B02G520600	Myb-binding site	CAACAG	1186	6	-	Nicotiana tabacum		TaRCC1 Ⅲ
TraesCS2B02G520600	MYC	CATTTG	1857	6	-	Arabidopsis thaliana		TaRCC1 Ⅲ
TraesCS2B02G520600	P-box	CCTTTTG	1347	7	-	Oryza sativa	gibberellin-responsive element	TaRCC1 Ⅲ
TraesCS2B02G520600	STRE	AGGGG	409	5	+	Arabidopsis thaliana		TaRCC1 Ⅲ
TraesCS2B02G520600	TATA-box	TATA	500	4	+	Arabidopsis thaliana	core promoter element around -30 of transcription start	TaRCC1 Ⅲ
TraesCS2B02G520600	TATC-box	TATCCCA	687	7	-	Oryza sativa	cis-acting element involved in gibberellin-responsiveness	TaRCC1 Ⅲ
TraesCS2B02G520600	TCA-element	CCATCTTTTT	1215	9	+	Nicotiana tabacum	cis-acting element involved in salicylic acid responsiveness	TaRCC1 Ⅲ
TraesCS2B02G520600	TCT-motif	TCTTAC	642	6	-	Arabidopsis thaliana	part of a light responsive element	TaRCC1 Ⅲ
TraesCS2B02G520600	TGACG-motif	TGACG	38	5	+	Hordeum vulgare	cis-acting regulatory element involved in the MeJA-responsiveness	TaRCC1 Ⅲ
TraesCS2B02G520600	W box	TTGACC	121	6	+	Arabidopsis thaliana		TaRCC1 Ⅲ
TraesCS2B02G520600	WRE3	CCACCT	541	6	-	Pisum sativum		TaRCC1 Ⅲ
TraesCS2B02G609200	AAGAA-motif	GAAAGAA	902	7	+	Avena sativa		TaRCC1 Ⅳ
TraesCS2B02G609200	A-box	CCGTCC	624	6	-	Petroselinum crispum	cis-acting regulatory element	TaRCC1 Ⅳ
TraesCS2B02G609200	ABRE	ACGTG	713	5	+	Arabidopsis thaliana	cis-acting element involved in the abscisic acid responsiveness	TaRCC1 Ⅳ
TraesCS2B02G609200	ARE	AAACCA	292	6	+	Zea mays	cis-acting regulatory element essential for the anaerobic induction	TaRCC1 Ⅳ
TraesCS2B02G609200	as-1	TGACG	613	5	-	Arabidopsis thaliana		TaRCC1 Ⅳ
TraesCS2B02G609200	AT~TATA-box	TATATA	354	6	+	Arabidopsis thaliana		TaRCC1 Ⅳ
TraesCS2B02G609200	Box III	atCATTTTCACt	849	11	+	Pisum sativum	protein binding site	TaRCC1 Ⅳ
TraesCS2B02G609200	CAAT-box	CCAAT	42	5	+	Arabidopsis thaliana	common cis-acting element in promoter and enhancer regions	TaRCC1 Ⅳ
TraesCS2B02G609200	CCAAT-box	CAACGG	593	6	+	Hordeum vulgare	MYBHv1 binding site	TaRCC1 Ⅳ
TraesCS2B02G609200	CCGTCC motif	CCGTCC	624	6	-	Nicotiana tabacum		TaRCC1 Ⅳ
TraesCS2B02G609200	CCGTCC-box	CCGTCC	624	6	-	Petroselinum hortense		TaRCC1 Ⅳ
TraesCS2B02G609200	CGTCA-motif	CGTCA	613	5	+	Hordeum vulgare	cis-acting regulatory element involved in the MeJA-responsiveness	TaRCC1 Ⅳ
TraesCS2B02G609200	ERE	ATTTTAAA	25	8	-	Nicotiana glutinos		TaRCC1 Ⅳ
TraesCS2B02G609200	G-Box	CACGTT	712	6	-	Pisum sativum	cis-acting regulatory element involved in light responsiveness	TaRCC1 Ⅳ
TraesCS2B02G609200	MBS	CAACTG	703	6	+	Arabidopsis thaliana	MYB binding site involved in drought-inducibility	TaRCC1 Ⅳ
TraesCS2B02G609200	MSA-like	TCAAACGGT	924	9	-	Catharanthus roseus	cis-acting element involved in cell cycle regulation	TaRCC1 Ⅳ
TraesCS2B02G609200	Myb	CAACTG	703	6	+	Arabidopsis thaliana		TaRCC1 Ⅳ
TraesCS2B02G609200	MYB recognition site	CCGTTG	593	6	-	Arabidopsis thaliana		TaRCC1 Ⅳ
TraesCS2B02G609200	Myb-binding site	CAACAG	521	6	-	Nicotiana tabacum		TaRCC1 Ⅳ
TraesCS2B02G609200	MYC	CAATTG	43	6	+	Arabidopsis thaliana		TaRCC1 Ⅳ
TraesCS2B02G609200	O2-site	GATGA(C/T)(A/G)TG(A/G)	1641	8	-	Zea mays	cis-acting regulatory element involved in zein metabolism regulation	TaRCC1 Ⅳ
TraesCS2B02G609200	RY-element	CATGCATG	979	8	+	Helianthus annuus	cis-acting regulatory element involved in seed-specific regulation	TaRCC1 Ⅳ
TraesCS2B02G609200	Sp1	GGGCGG	1235	6	+	Oryza sativa	light responsive element	TaRCC1 Ⅳ
TraesCS2B02G609200	STRE	AGGGG	1129	5	+	Arabidopsis thaliana		TaRCC1 Ⅳ
TraesCS2B02G609200	TATA	TATAAAAT	1336	8	-	Arabidopsis thaliana		TaRCC1 Ⅳ
TraesCS2B02G609200	TATA-box	TATAAAT	31	7	-	Brassica juncea	core promoter element around -30 of transcription start	TaRCC1 Ⅳ
TraesCS2B02G609200	TCA-element	CCATCTTTTT	68	9	-	Nicotiana tabacum	cis-acting element involved in salicylic acid responsiveness	TaRCC1 Ⅳ
TraesCS2B02G609200	TCCC-motif	TCTCCCT	1055	7	-	Spinacia oleracea	part of a light responsive element	TaRCC1 Ⅳ
TraesCS2B02G609200	TC-rich repeats	GTTTTCTTAC	1076	9	-	Nicotiana tabacum	cis-acting element involved in defense and stress responsiveness	TaRCC1 Ⅳ
TraesCS2B02G609200	TGACG-motif	TGACG	613	5	-	Hordeum vulgare	cis-acting regulatory element involved in the MeJA-responsiveness	TaRCC1 Ⅳ
TraesCS2B02G609200	W box	TTGACC	1329	6	+	Arabidopsis thaliana		TaRCC1 Ⅳ
TraesCS2B02G609200	WRE3	CCACCT	72	6	-	Pisum sativum		TaRCC1 Ⅳ
TraesCS2D02G241400	AAGAA-motif	GAAAGAA	247	7	-	Avena sativa		TaRCC1 Ⅰ
TraesCS2D02G241400	ABRE	ACGTG	155	5	-	Arabidopsis thaliana	cis-acting element involved in the abscisic acid responsiveness	TaRCC1 Ⅰ
TraesCS2D02G241400	AE-box	AGAAACAA	204	8	-	Arabidopsis thaliana	part of a module for light response	TaRCC1 Ⅰ
TraesCS2D02G241400	ARE	AAACCA	661	6	+	Zea mays	cis-acting regulatory element essential for the anaerobic induction	TaRCC1 Ⅰ
TraesCS2D02G241400	as-1	TGACG	1272	5	+	Arabidopsis thaliana		TaRCC1 Ⅰ
TraesCS2D02G241400	ATCT-motif	AATCTAATCC	1605	9	+	Pisum sativum	part of a conserved DNA module involved in light responsiveness	TaRCC1 Ⅰ
TraesCS2D02G241400	CAAT-box	CAAAT	21	5	-	Pisum sativum	common cis-acting element in promoter and enhancer regions	TaRCC1 Ⅰ
TraesCS2D02G241400	CARE	CAACTCCC	1794	8	-	Oryza sativa		TaRCC1 Ⅰ
TraesCS2D02G241400	CAT-box	GCCACT	287	6	+	Arabidopsis thaliana	cis-acting regulatory element related to meristem expression	TaRCC1 Ⅰ
TraesCS2D02G241400	CCAAT-box	CAACGG	1964	6	-	Hordeum vulgare	MYBHv1 binding site	TaRCC1 Ⅰ
TraesCS2D02G241400	CGTCA-motif	CGTCA	1272	5	-	Hordeum vulgare	cis-acting regulatory element involved in the MeJA-responsiveness	TaRCC1 Ⅰ
TraesCS2D02G241400	circadian	CAAAGATATC	1020	9	+	Lycopersicon esculentum	cis-acting regulatory element involved in circadian control	TaRCC1 Ⅰ
TraesCS2D02G241400	DRE core	GCCGAC	1139	6	+	Arabidopsis thaliana		TaRCC1 Ⅰ
TraesCS2D02G241400	G-Box	CACGTT	155	6	+	Pisum sativum	cis-acting regulatory element involved in light responsiveness	TaRCC1 Ⅰ
TraesCS2D02G241400	GC-motif	CCCCCG	454	6	+	Zea mays	enhancer-like element involved in anoxic specific inducibility	TaRCC1 Ⅰ
TraesCS2D02G241400	GT1-motif	GGTTAA	145	6	-	Arabidopsis thaliana	light responsive element	TaRCC1 Ⅰ
TraesCS2D02G241400	GTGGC-motif	GATTCTGTGGC	1763	10	+	Spinacia oleracea	part of a light responsive element	TaRCC1 Ⅰ
TraesCS2D02G241400	I-box	gGATAAGGTG	1372	9	-	Zea mays	part of a light responsive element	TaRCC1 Ⅰ
TraesCS2D02G241400	LTR	CCGAAA	1480	6	+	Hordeum vulgare	cis-acting element involved in low-temperature responsiveness	TaRCC1 Ⅰ
TraesCS2D02G241400	MYB	CAACAG	480	6	-	Arabidopsis thaliana		TaRCC1 Ⅰ
TraesCS2D02G241400	MYB recognition site	CCGTTG	1964	6	+	Arabidopsis thaliana		TaRCC1 Ⅰ
TraesCS2D02G241400	Myb-binding site	CAACAG	480	6	-	Nicotiana tabacum		TaRCC1 Ⅰ
TraesCS2D02G241400	MYC	CATTTG	20	6	+	Arabidopsis thaliana		TaRCC1 Ⅰ
TraesCS2D02G241400	P-box	CCTTTTG	501	7	+	Oryza sativa	gibberellin-responsive element	TaRCC1 Ⅰ
TraesCS2D02G241400	Sp1	GGGCGG	967	6	-	Oryza sativa	light responsive element	TaRCC1 Ⅰ
TraesCS2D02G241400	STRE	AGGGG	85	5	-	Arabidopsis thaliana		TaRCC1 Ⅰ
TraesCS2D02G241400	TATA-box	TATA	77	4	+	Arabidopsis thaliana	core promoter element around -30 of transcription start	TaRCC1 Ⅰ
TraesCS2D02G241400	TCA-element	CCATCTTTTT	773	9	+	Nicotiana tabacum	cis-acting element involved in salicylic acid responsiveness	TaRCC1 Ⅰ
TraesCS2D02G241400	TCT-motif	TCTTAC	171	6	+	Arabidopsis thaliana	part of a light responsive element	TaRCC1 Ⅰ
TraesCS2D02G241400	telo-box	AAACCCTAACCCTAA	1483	14	+	Nicotiana tabacum		TaRCC1 Ⅰ
TraesCS2D02G241400	TGACG-motif	TGACG	1272	5	+	Hordeum vulgare	cis-acting regulatory element involved in the MeJA-responsiveness	TaRCC1 Ⅰ
TraesCS2D02G241400	WRE3	CCACCT	798	6	+	Pisum sativum		TaRCC1 Ⅰ
TraesCS2D02G248500	3-AF1 binding site	TAAGAGAGGAA	844	10	+	Solanum tuberosum	light responsive element	TaRCC1 Ⅰ
TraesCS2D02G248500	AAGAA-motif	GAAAGAA	692	7	-	Avena sativa		TaRCC1 Ⅰ
TraesCS2D02G248500	ABRE	ACGTG	36	5	-	Arabidopsis thaliana	cis-acting element involved in the abscisic acid responsiveness	TaRCC1 Ⅰ
TraesCS2D02G248500	ABRE3a	TACGTG	36	6	-	Zea mays		TaRCC1 Ⅰ
TraesCS2D02G248500	ABRE4	CACGTA	36	6	+	Zea mays		TaRCC1 Ⅰ
TraesCS2D02G248500	AC-I	(T/C)C(T/C)(C/T)ACC(T/C)ACC	1751	8	+	Phaseolus vulgaris		TaRCC1 Ⅰ
TraesCS2D02G248500	ARE	AAACCA	251	6	+	Zea mays	cis-acting regulatory element essential for the anaerobic induction	TaRCC1 Ⅰ
TraesCS2D02G248500	as-1	TGACG	386	5	+	Arabidopsis thaliana		TaRCC1 Ⅰ
TraesCS2D02G248500	box S	AGCCACC	1508	7	-	Arabidopsis thaliana		TaRCC1 Ⅰ
TraesCS2D02G248500	CAAT-box	CAAAT	110	5	+	Pisum sativum	common cis-acting element in promoter and enhancer regions	TaRCC1 Ⅰ
TraesCS2D02G248500	CAT-box	GCCACT	1611	6	-	Arabidopsis thaliana	cis-acting regulatory element related to meristem expression	TaRCC1 Ⅰ
TraesCS2D02G248500	CGTCA-motif	CGTCA	386	5	-	Hordeum vulgare	cis-acting regulatory element involved in the MeJA-responsiveness	TaRCC1 Ⅰ
TraesCS2D02G248500	DRE core	GCCGAC	970	6	-	Arabidopsis thaliana		TaRCC1 Ⅰ
TraesCS2D02G248500	G-box	TACGTG	36	6	-	Arabidopsis thaliana	cis-acting regulatory element involved in light responsiveness	TaRCC1 Ⅰ
TraesCS2D02G248500	I-box	cCATATCCAAT	992	10	+	Flaveria trinervia	part of a light responsive element	TaRCC1 Ⅰ
TraesCS2D02G248500	LTR	CCGAAA	539	6	+	Hordeum vulgare	cis-acting element involved in low-temperature responsiveness	TaRCC1 Ⅰ
TraesCS2D02G248500	MYB	CAACAG	883	6	+	Arabidopsis thaliana		TaRCC1 Ⅰ
TraesCS2D02G248500	Myb-binding site	CAACAG	883	6	+	Nicotiana tabacum		TaRCC1 Ⅰ
TraesCS2D02G248500	MYC	CATGTG	116	6	-	Arabidopsis thaliana		TaRCC1 Ⅰ
TraesCS2D02G248500	O2-site	GATGA(C/T)(A/G)TG(A/G)	82	8	-	Zea mays	cis-acting regulatory element involved in zein metabolism regulation	TaRCC1 Ⅰ
TraesCS2D02G248500	P-box	CCTTTTG	1066	7	+	Oryza sativa	gibberellin-responsive element	TaRCC1 Ⅰ
TraesCS2D02G248500	Sp1	GGGCGG	1491	6	+	Oryza sativa	light responsive element	TaRCC1 Ⅰ
TraesCS2D02G248500	STRE	AGGGG	201	5	+	Arabidopsis thaliana		TaRCC1 Ⅰ
TraesCS2D02G248500	TATA	TATAAAAT	837	8	+	Arabidopsis thaliana		TaRCC1 Ⅰ
TraesCS2D02G248500	TATA-box	TATAAATA	182	8	-	Daucus carota	core promoter element around -30 of transcription start	TaRCC1 Ⅰ
TraesCS2D02G248500	TCA	TCATCTTCAT	427	9	-	Pisum sativum		TaRCC1 Ⅰ
TraesCS2D02G248500	TCCC-motif	TCTCCCT	816	7	+	Spinacia oleracea	part of a light responsive element	TaRCC1 Ⅰ
TraesCS2D02G248500	TGACG-motif	TGACG	386	5	+	Hordeum vulgare	cis-acting regulatory element involved in the MeJA-responsiveness	TaRCC1 Ⅰ
TraesCS2D02G248500	TGA-element	AACGAC	1534	6	+	Brassica oleracea	auxin-responsive element	TaRCC1 Ⅰ
TraesCS2D02G248500	W box	TTGACC	1250	6	-	Arabidopsis thaliana		TaRCC1 Ⅰ
TraesCS2D02G248500	WRE3	CCACCT	1285	6	+	Pisum sativum		TaRCC1 Ⅰ
TraesCS2D02G248500	WUN-motif	TTATTACAT	895	9	-	Nicotiana glutinosa		TaRCC1 Ⅰ
TraesCS2D02G304900	AAGAA-motif	GAAAGAA	813	7	-	Avena sativa		TaRCC1 Ⅱ
TraesCS2D02G304900	ABRE	CGTACGTGCA	35	9	+	Hordeum vulgare	cis-acting element involved in the abscisic acid responsiveness	TaRCC1 Ⅱ
TraesCS2D02G304900	AC-II	TCACCAACCCCC	1864	11	-	Populus tremuloides		TaRCC1 Ⅱ
TraesCS2D02G304900	AE-box	AGAAACAA	362	8	-	Arabidopsis thaliana	part of a module for light response	TaRCC1 Ⅱ
TraesCS2D02G304900	ARE	AAACCA	547	6	-	Zea mays	cis-acting regulatory element essential for the anaerobic induction	TaRCC1 Ⅱ
TraesCS2D02G304900	as-1	TGACG	422	5	-	Arabidopsis thaliana		TaRCC1 Ⅱ
TraesCS2D02G304900	AT~TATA-box	TATATA	1561	6	-	Arabidopsis thaliana		TaRCC1 Ⅱ
TraesCS2D02G304900	Box 4	ATTAAT	450	6	+	Petroselinum crispum	part of a conserved DNA module involved in light responsiveness	TaRCC1 Ⅱ
TraesCS2D02G304900	CAAT-box	CAAAT	23	5	-	Pisum sativum	common cis-acting element in promoter and enhancer regions	TaRCC1 Ⅱ
TraesCS2D02G304900	CCAAT-box	CAACGG	1641	6	-	Hordeum vulgare	MYBHv1 binding site	TaRCC1 Ⅱ
TraesCS2D02G304900	CGTCA-motif	CGTCA	422	5	+	Hordeum vulgare	cis-acting regulatory element involved in the MeJA-responsiveness	TaRCC1 Ⅱ
TraesCS2D02G304900	CTAG-motif	ACTAGCAGAA	1122	9	+	Avena sativa		TaRCC1 Ⅱ
TraesCS2D02G304900	ERE	ATTTTAAA	1884	8	-	Nicotiana glutinos		TaRCC1 Ⅱ
TraesCS2D02G304900	GARE-motif	TCTGTTG	1062	7	-	Brassica oleracea	gibberellin-responsive element	TaRCC1 Ⅱ
TraesCS2D02G304900	G-Box	CACGTT	1766	6	-	Pisum sativum	cis-acting regulatory element involved in light responsiveness	TaRCC1 Ⅱ
TraesCS2D02G304900	GC-motif	CCCCCG	1804	6	-	Zea mays	enhancer-like element involved in anoxic specific inducibility	TaRCC1 Ⅱ
TraesCS2D02G304900	GTGGC-motif	CATCGTGTGGC	790	10	+	Arabidopsis thaliana	part of a light responsive element	TaRCC1 Ⅱ
TraesCS2D02G304900	MBS	CAACTG	1212	6	-	Arabidopsis thaliana	MYB binding site involved in drought-inducibility	TaRCC1 Ⅱ
TraesCS2D02G304900	Myb	CAACTG	1212	6	-	Arabidopsis thaliana		TaRCC1 Ⅱ
TraesCS2D02G304900	MYB recognition site	CCGTTG	1641	6	+	Arabidopsis thaliana		TaRCC1 Ⅱ
TraesCS2D02G304900	Myb-binding site	CAACAG	1062	6	+	Nicotiana tabacum		TaRCC1 Ⅱ
TraesCS2D02G304900	MYC	CATTTG	1383	6	+	Arabidopsis thaliana		TaRCC1 Ⅱ
TraesCS2D02G304900	O2-site	GTTGACGTGA	499	9	+	Zea mays	cis-acting regulatory element involved in zein metabolism regulation	TaRCC1 Ⅱ
TraesCS2D02G304900	P-box	CCTTTTG	1274	7	-	Oryza sativa	gibberellin-responsive element	TaRCC1 Ⅱ
TraesCS2D02G304900	STRE	AGGGG	393	5	-	Arabidopsis thaliana		TaRCC1 Ⅱ
TraesCS2D02G304900	TATA-box	TATA	235	4	+	Arabidopsis thaliana	core promoter element around -30 of transcription start	TaRCC1 Ⅱ
TraesCS2D02G304900	TCA	TCATCTTCAT	123	9	-	Pisum sativum		TaRCC1 Ⅱ
TraesCS2D02G304900	TCT-motif	TCTTAC	656	6	+	Arabidopsis thaliana	part of a light responsive element	TaRCC1 Ⅱ
TraesCS2D02G304900	TGACG-motif	TGACG	422	5	-	Hordeum vulgare	cis-acting regulatory element involved in the MeJA-responsiveness	TaRCC1 Ⅱ
TraesCS2D02G304900	WRE3	CCACCT	330	6	+	Pisum sativum		TaRCC1 Ⅱ
TraesCS2D02G304900	WUN-motif	AAATTACT	315	8	+	Nicotiana glutinosa		TaRCC1 Ⅱ
TraesCS2D02G340500	ABRE	ACGTG	253	5	-	Arabidopsis thaliana	cis-acting element involved in the abscisic acid responsiveness	TaRCC1 Ⅰ
TraesCS2D02G340500	ARE	AAACCA	609	6	+	Zea mays	cis-acting regulatory element essential for the anaerobic induction	TaRCC1 Ⅰ
TraesCS2D02G340500	as-1	TGACG	259	5	+	Arabidopsis thaliana		TaRCC1 Ⅰ
TraesCS2D02G340500	AT~TATA-box	TATATA	828	6	+	Arabidopsis thaliana		TaRCC1 Ⅰ
TraesCS2D02G340500	AuxRR-core	GGTCCAT	1131	7	+	Nicotiana tabacum	cis-acting regulatory element involved in auxin responsiveness	TaRCC1 Ⅰ
TraesCS2D02G340500	CAAT-box	CCAAT	42	5	-	Arabidopsis thaliana	common cis-acting element in promoter and enhancer regions	TaRCC1 Ⅰ
TraesCS2D02G340500	CGTCA-motif	CGTCA	259	5	-	Hordeum vulgare	cis-acting regulatory element involved in the MeJA-responsiveness	TaRCC1 Ⅰ
TraesCS2D02G340500	circadian	CAAAGATATC	300	9	-	Lycopersicon esculentum	cis-acting regulatory element involved in circadian control	TaRCC1 Ⅰ
TraesCS2D02G340500	DRE	TACCGACAT	1272	9	-	Arabidopsis thaliana	cis-acting element involved in dehydration, low-temp, salt stresses	TaRCC1 Ⅰ
TraesCS2D02G340500	ERE	ATTTTAAA	671	8	+	Nicotiana glutinos		TaRCC1 Ⅰ
TraesCS2D02G340500	GATA-motif	GATAGGA	713	7	+	Arabidopsis thaliana	part of a light responsive element	TaRCC1 Ⅰ
TraesCS2D02G340500	G-box	CACGTC	253	6	+	Zea mays	cis-acting regulatory element involved in light responsiveness	TaRCC1 Ⅰ
TraesCS2D02G340500	GC-motif	CCCCCG	63	6	-	Zea mays	enhancer-like element involved in anoxic specific inducibility	TaRCC1 Ⅰ
TraesCS2D02G340500	I-box	cGATAAGGCG	972	9	-	Zea mays	part of a light responsive element	TaRCC1 Ⅰ
TraesCS2D02G340500	LTR	CCGAAA	398	6	+	Hordeum vulgare	cis-acting element involved in low-temperature responsiveness	TaRCC1 Ⅰ
TraesCS2D02G340500	MBS	CAACTG	1895	6	-	Arabidopsis thaliana	MYB binding site involved in drought-inducibility	TaRCC1 Ⅰ
TraesCS2D02G340500	MYB	CAACAG	51	6	-	Arabidopsis thaliana		TaRCC1 Ⅰ
TraesCS2D02G340500	Myb-binding site	CAACAG	51	6	-	Nicotiana tabacum		TaRCC1 Ⅰ
TraesCS2D02G340500	MYB-like sequence	TAACCA	1112	6	-	Arabidopsis thaliana		TaRCC1 Ⅰ
TraesCS2D02G340500	MYC	CATGTG	120	6	-	Arabidopsis thaliana		TaRCC1 Ⅰ
TraesCS2D02G340500	O2-site	GATGATGTGG	799	9	+	Zea mays	cis-acting regulatory element involved in zein metabolism regulation	TaRCC1 Ⅰ
TraesCS2D02G340500	STRE	AGGGG	48	5	-	Arabidopsis thaliana		TaRCC1 Ⅰ
TraesCS2D02G340500	TATA-box	ATATAT	513	6	+	Brassica napus	core promoter element around -30 of transcription start	TaRCC1 Ⅰ
TraesCS2D02G340500	TCT-motif	TCTTAC	1587	6	-	Arabidopsis thaliana	part of a light responsive element	TaRCC1 Ⅰ
TraesCS2D02G340500	TGACG-motif	TGACG	259	5	+	Hordeum vulgare	cis-acting regulatory element involved in the MeJA-responsiveness	TaRCC1 Ⅰ
TraesCS2D02G340500	W box	TTGACC	1318	6	+	Arabidopsis thaliana		TaRCC1 Ⅰ
TraesCS2D02G340500	WRE3	CCACCT	644	6	-	Pisum sativum		TaRCC1 Ⅰ
TraesCS2D02G457000	AAGAA-motif	GAAAGAA	900	7	+	Avena sativa		TaRCC1 Ⅳ
TraesCS2D02G457000	A-box	CCGTCC	1266	6	+	Petroselinum crispum	cis-acting regulatory element	TaRCC1 Ⅳ
TraesCS2D02G457000	ABRE	ACGTG	206	5	+	Arabidopsis thaliana	cis-acting element involved in the abscisic acid responsiveness	TaRCC1 Ⅳ
TraesCS2D02G457000	ABRE3a	TACGTG	205	6	+	Zea mays		TaRCC1 Ⅳ
TraesCS2D02G457000	ABRE4	CACGTA	205	6	-	Zea mays		TaRCC1 Ⅳ
TraesCS2D02G457000	ARE	AAACCA	1019	6	-	Zea mays	cis-acting regulatory element essential for the anaerobic induction	TaRCC1 Ⅳ
TraesCS2D02G457000	as-1	TGACG	175	5	-	Arabidopsis thaliana		TaRCC1 Ⅳ
TraesCS2D02G457000	CAAT-box	CAAAT	223	5	-	Pisum sativum	common cis-acting element in promoter and enhancer regions	TaRCC1 Ⅳ
TraesCS2D02G457000	CAT-box	GCCACT	96	6	+	Arabidopsis thaliana	cis-acting regulatory element related to meristem expression	TaRCC1 Ⅳ
TraesCS2D02G457000	CCGTCC motif	CCGTCC	1266	6	+	Nicotiana tabacum		TaRCC1 Ⅳ
TraesCS2D02G457000	CCGTCC-box	CCGTCC	1266	6	+	Petroselinum hortense		TaRCC1 Ⅳ
TraesCS2D02G457000	CGTCA-motif	CGTCA	175	5	+	Hordeum vulgare	cis-acting regulatory element involved in the MeJA-responsiveness	TaRCC1 Ⅳ
TraesCS2D02G457000	dOCT	CTCGGATC	695	8	+	Zea mays		TaRCC1 Ⅳ
TraesCS2D02G457000	DRE core	GCCGAC	147	6	-	Arabidopsis thaliana		TaRCC1 Ⅳ
TraesCS2D02G457000	G-box	TACGTG	205	6	+	Arabidopsis thaliana	cis-acting regulatory element involved in light responsiveness	TaRCC1 Ⅳ
TraesCS2D02G457000	GC-motif	CCCCCG	1307	6	+	Zea mays	enhancer-like element involved in anoxic specific inducibility	TaRCC1 Ⅳ
TraesCS2D02G457000	I-box	cGATAAGGCG	1043	9	+	Zea mays	part of a light responsive element	TaRCC1 Ⅳ
TraesCS2D02G457000	MBS	CAACTG	1717	6	+	Arabidopsis thaliana	MYB binding site involved in drought-inducibility	TaRCC1 Ⅳ
TraesCS2D02G457000	MYB	TAACCA	390	6	+	Arabidopsis thaliana		TaRCC1 Ⅳ
TraesCS2D02G457000	MYB-like sequence	TAACCA	390	6	+	Arabidopsis thaliana		TaRCC1 Ⅳ
TraesCS2D02G457000	MYC	CATGTG	133	6	+	Arabidopsis thaliana		TaRCC1 Ⅳ
TraesCS2D02G457000	Sp1	GGGCGG	127	6	+	Oryza sativa	light responsive element	TaRCC1 Ⅳ
TraesCS2D02G457000	STRE	AGGGG	539	5	+	Arabidopsis thaliana		TaRCC1 Ⅳ
TraesCS2D02G457000	TATA-box	TATAAA	70	6	-	Helianthus annuus	core promoter element around -30 of transcription start	TaRCC1 Ⅳ
TraesCS2D02G457000	TCA	TCATCTTCAT	367	9	-	Pisum sativum		TaRCC1 Ⅳ
TraesCS2D02G457000	TGACG-motif	TGACG	175	5	-	Hordeum vulgare	cis-acting regulatory element involved in the MeJA-responsiveness	TaRCC1 Ⅳ
TraesCS2D02G492700	AAGAA-motif	GAAAGAA	1030	7	+	Avena sativa		TaRCC1 Ⅲ
TraesCS2D02G492700	A-box	CCGTCC	541	6	+	Petroselinum crispum	cis-acting regulatory element	TaRCC1 Ⅲ
TraesCS2D02G492700	ABRE	ACGTG	221	5	-	Arabidopsis thaliana	cis-acting element involved in the abscisic acid responsiveness	TaRCC1 Ⅲ
TraesCS2D02G492700	ARE	AAACCA	166	6	+	Zea mays	cis-acting regulatory element essential for the anaerobic induction	TaRCC1 Ⅲ
TraesCS2D02G492700	as-1	TGACG	281	5	-	Arabidopsis thaliana		TaRCC1 Ⅲ
TraesCS2D02G492700	Box 4	ATTAAT	345	6	+	Petroselinum crispum	part of a conserved DNA module involved in light responsiveness	TaRCC1 Ⅲ
TraesCS2D02G492700	CAAT-box	CAAAT	607	5	-	Pisum sativum	common cis-acting element in promoter and enhancer regions	TaRCC1 Ⅲ
TraesCS2D02G492700	CAT-box	GCCACT	296	6	+	Arabidopsis thaliana	cis-acting regulatory element related to meristem expression	TaRCC1 Ⅲ
TraesCS2D02G492700	CCAAT-box	CAACGG	19	6	-	Hordeum vulgare	MYBHv1 binding site	TaRCC1 Ⅲ
TraesCS2D02G492700	CCGTCC motif	CCGTCC	541	6	+	Nicotiana tabacum		TaRCC1 Ⅲ
TraesCS2D02G492700	CCGTCC-box	CCGTCC	541	6	+	Petroselinum hortense		TaRCC1 Ⅲ
TraesCS2D02G492700	CGTCA-motif	CGTCA	281	5	+	Hordeum vulgare	cis-acting regulatory element involved in the MeJA-responsiveness	TaRCC1 Ⅲ
TraesCS2D02G492700	CTAG-motif	ACTAGCAGAA	1044	9	+	Avena sativa		TaRCC1 Ⅲ
TraesCS2D02G492700	DRE core	GCCGAC	1554	6	-	Arabidopsis thaliana		TaRCC1 Ⅲ
TraesCS2D02G492700	G-box	CACGTG	695	6	+	Arabidopsis thaliana	cis-acting regulatory element involved in light responsiveness	TaRCC1 Ⅲ
TraesCS2D02G492700	GC-motif	CCCCCG	1981	6	+	Zea mays	enhancer-like element involved in anoxic specific inducibility	TaRCC1 Ⅲ
TraesCS2D02G492700	GT1-motif	GGTTAA	330	6	-	Arabidopsis thaliana	light responsive element	TaRCC1 Ⅲ
TraesCS2D02G492700	I-box	gGATAAGGTG	1083	9	+	Zea mays	part of a light responsive element	TaRCC1 Ⅲ
TraesCS2D02G492700	LAMP-element	CCTTATCCA	827	9	-	Spinacia oleracea	part of a light responsive element	TaRCC1 Ⅲ
TraesCS2D02G492700	LTR	CCGAAA	1621	6	+	Hordeum vulgare	cis-acting element involved in low-temperature responsiveness	TaRCC1 Ⅲ
TraesCS2D02G492700	MBS	CAACTG	291	6	+	Arabidopsis thaliana	MYB binding site involved in drought-inducibility	TaRCC1 Ⅲ
TraesCS2D02G492700	Myb	CAACTG	291	6	+	Arabidopsis thaliana		TaRCC1 Ⅲ
TraesCS2D02G492700	MYB recognition site	CCGTTG	19	6	+	Arabidopsis thaliana		TaRCC1 Ⅲ
TraesCS2D02G492700	MYC	CATGTG	61	6	+	Arabidopsis thaliana		TaRCC1 Ⅲ
TraesCS2D02G492700	NON	CAACGGCCACG	214	11	+	Nicotiana tabacum		TaRCC1 Ⅲ
TraesCS2D02G492700	RY-element	CATGCATG	1171	8	-	Helianthus annuus	cis-acting regulatory element involved in seed-specific regulation	TaRCC1 Ⅲ
TraesCS2D02G492700	Sp1	GGGCGG	1909	6	-	Oryza sativa	light responsive element	TaRCC1 Ⅲ
TraesCS2D02G492700	STRE	AGGGG	668	5	+	Arabidopsis thaliana		TaRCC1 Ⅲ
TraesCS2D02G492700	TATA-box	TATA	1273	4	-	Arabidopsis thaliana	core promoter element around -30 of transcription start	TaRCC1 Ⅲ
TraesCS2D02G492700	TCCC-motif	TCTCCCT	654	7	-	Spinacia oleracea	part of a light responsive element	TaRCC1 Ⅲ
TraesCS2D02G492700	TC-rich repeats	ATTCTCTAAC	1782	9	+	Nicotiana tabacum	cis-acting element involved in defense and stress responsiveness	TaRCC1 Ⅲ
TraesCS2D02G492700	TGACG-motif	TGACG	281	5	-	Hordeum vulgare	cis-acting regulatory element involved in the MeJA-responsiveness	TaRCC1 Ⅲ
TraesCS2D02G492700	WRE3	CCACCT	1501	6	+	Pisum sativum		TaRCC1 Ⅲ
TraesCS2D02G589800	AAGAA-motif	GAAAGAA	441	7	+	Avena sativa		TaRCC1 Ⅳ
TraesCS2D02G589800	ABRE	GCCGCGTGGC	114	9	+	Oryza sativa	cis-acting element involved in the abscisic acid responsiveness	TaRCC1 Ⅳ
TraesCS2D02G589800	ARE	AAACCA	800	6	+	Zea mays	cis-acting regulatory element essential for the anaerobic induction	TaRCC1 Ⅳ
TraesCS2D02G589800	as-1	TGACG	1828	5	+	Arabidopsis thaliana		TaRCC1 Ⅳ
TraesCS2D02G589800	AT~TATA-box	TATATA	1569	6	-	Arabidopsis thaliana		TaRCC1 Ⅳ
TraesCS2D02G589800	Box 4	ATTAAT	1349	6	-	Petroselinum crispum	part of a conserved DNA module involved in light responsiveness	TaRCC1 Ⅳ
TraesCS2D02G589800	CAAT-box	CAAAT	211	5	-	Pisum sativum	common cis-acting element in promoter and enhancer regions	TaRCC1 Ⅳ
TraesCS2D02G589800	CAT-box	GCCACT	1705	6	+	Arabidopsis thaliana	cis-acting regulatory element related to meristem expression	TaRCC1 Ⅳ
TraesCS2D02G589800	CCAAT-box	CAACGG	68	6	-	Hordeum vulgare	MYBHv1 binding site	TaRCC1 Ⅳ
TraesCS2D02G589800	CGTCA-motif	CGTCA	1828	5	-	Hordeum vulgare	cis-acting regulatory element involved in the MeJA-responsiveness	TaRCC1 Ⅳ
TraesCS2D02G589800	DRE core	GCCGAC	27	6	-	Arabidopsis thaliana		TaRCC1 Ⅳ
TraesCS2D02G589800	GATA-motif	AAGGATAAGG	807	9	+	Solanum tuberosum	part of a light responsive element	TaRCC1 Ⅳ
TraesCS2D02G589800	G-Box	CACGTG	701	6	+	Pisum sativum	cis-acting regulatory element involved in light responsiveness	TaRCC1 Ⅳ
TraesCS2D02G589800	MYB	CAACAG	752	6	+	Arabidopsis thaliana		TaRCC1 Ⅳ
TraesCS2D02G589800	MYB recognition site	CCGTTG	68	6	+	Arabidopsis thaliana		TaRCC1 Ⅳ
TraesCS2D02G589800	Myb-binding site	CAACAG	752	6	+	Nicotiana tabacum		TaRCC1 Ⅳ
TraesCS2D02G589800	MYC	CATTTG	365	6	+	Arabidopsis thaliana		TaRCC1 Ⅳ
TraesCS2D02G589800	P-box	CCTTTTG	804	7	-	Oryza sativa	gibberellin-responsive element	TaRCC1 Ⅳ
TraesCS2D02G589800	Sp1	GGGCGG	1496	6	+	Oryza sativa	light responsive element	TaRCC1 Ⅳ
TraesCS2D02G589800	STRE	AGGGG	416	5	-	Arabidopsis thaliana		TaRCC1 Ⅳ
TraesCS2D02G589800	TATA-box	ATATAT	290	6	+	Brassica napus	core promoter element around -30 of transcription start	TaRCC1 Ⅳ
TraesCS2D02G589800	TGACG-motif	TGACG	1828	5	+	Hordeum vulgare	cis-acting regulatory element involved in the MeJA-responsiveness	TaRCC1 Ⅳ
TraesCS2D02G725400LC	ABRE	ACGTG	40	5	+	Arabidopsis thaliana	cis-acting element involved in the abscisic acid responsiveness	TaRCC1 Ⅳ
TraesCS2D02G725400LC	ABRE3a	TACGTG	1542	6	+	Zea mays		TaRCC1 Ⅳ
TraesCS2D02G725400LC	ABRE4	CACGTA	1542	6	-	Zea mays		TaRCC1 Ⅳ
TraesCS2D02G725400LC	ACE	GACACGTATG	1301	9	-	Petroselinum crispum	cis-acting element involved in light responsiveness	TaRCC1 Ⅳ
TraesCS2D02G725400LC	ARE	AAACCA	259	6	-	Zea mays	cis-acting regulatory element essential for the anaerobic induction	TaRCC1 Ⅳ
TraesCS2D02G725400LC	as-1	TGACG	1558	5	+	Arabidopsis thaliana		TaRCC1 Ⅳ
TraesCS2D02G725400LC	AT~TATA-box	TATATA	313	6	+	Arabidopsis thaliana		TaRCC1 Ⅳ
TraesCS2D02G725400LC	Box 4	ATTAAT	60	6	+	Petroselinum crispum	part of a conserved DNA module involved in light responsiveness	TaRCC1 Ⅳ
TraesCS2D02G725400LC	CAAT-box	CAAAT	104	5	-	Pisum sativum	common cis-acting element in promoter and enhancer regions	TaRCC1 Ⅳ
TraesCS2D02G725400LC	CAT-box	GCCACT	960	6	+	Arabidopsis thaliana	cis-acting regulatory element related to meristem expression	TaRCC1 Ⅳ
TraesCS2D02G725400LC	CGTCA-motif	CGTCA	1558	5	-	Hordeum vulgare	cis-acting regulatory element involved in the MeJA-responsiveness	TaRCC1 Ⅳ
TraesCS2D02G725400LC	circadian	CAAAGATATC	698	9	+	Lycopersicon esculentum	cis-acting regulatory element involved in circadian control	TaRCC1 Ⅳ
TraesCS2D02G725400LC	CTAG-motif	ACTAGCAGAA	1008	9	-	Avena sativa		TaRCC1 Ⅳ
TraesCS2D02G725400LC	ERE	ATTTCATA	654	8	+	Nicotiana glutinos		TaRCC1 Ⅳ
TraesCS2D02G725400LC	Gap-box	CAAATGAA(A/G)A	965	10	-	Arabidopsis thaliana	part of a light responsive element	TaRCC1 Ⅳ
TraesCS2D02G725400LC	GARE-motif	TCTGTTG	241	7	+	Brassica oleracea	gibberellin-responsive element	TaRCC1 Ⅳ
TraesCS2D02G725400LC	GATA-motif	AAGGATAAGG	440	10	+	Solanum tuberosum	part of a light responsive element	TaRCC1 Ⅳ
TraesCS2D02G725400LC	G-Box	CACGTT	39	6	-	Pisum sativum	cis-acting regulatory element involved in light responsiveness	TaRCC1 Ⅳ
TraesCS2D02G725400LC	GCN4_motif	TGAGTCA	1806	7	+	Oryza sativa	cis-regulatory element involved in endosperm expression	TaRCC1 Ⅳ
TraesCS2D02G725400LC	I-box	ccttatcct	441	9	-	Arabidopsis thaliana	part of a light responsive element	TaRCC1 Ⅳ
TraesCS2D02G725400LC	MYB	CAACAG	242	6	-	Arabidopsis thaliana		TaRCC1 Ⅳ
TraesCS2D02G725400LC	Myb-binding site	CAACAG	242	6	-	Nicotiana tabacum		TaRCC1 Ⅳ
TraesCS2D02G725400LC	MYC	CATTTG	671	6	+	Arabidopsis thaliana		TaRCC1 Ⅳ
TraesCS2D02G725400LC	re2f-1	GCGGGAAA	831	8	-	Oryza sativa		TaRCC1 Ⅳ
TraesCS2D02G725400LC	Sp1	GGGCGG	1619	6	+	Oryza sativa	light responsive element	TaRCC1 Ⅳ
TraesCS2D02G725400LC	STRE	AGGGG	1474	5	-	Arabidopsis thaliana		TaRCC1 Ⅳ
TraesCS2D02G725400LC	TATA-box	TATA	75	4	+	Arabidopsis thaliana	core promoter element around -30 of transcription start	TaRCC1 Ⅳ
TraesCS2D02G725400LC	TCT-motif	TCTTAC	632	6	+	Arabidopsis thaliana	part of a light responsive element	TaRCC1 Ⅳ
TraesCS2D02G725400LC	TGACG-motif	TGACG	1558	5	+	Hordeum vulgare	cis-acting regulatory element involved in the MeJA-responsiveness	TaRCC1 Ⅳ
TraesCS3A02G284800	ABRE	GACACGTGGC	1374	9	-	Triticum aestivum	cis-acting element involved in the abscisic acid responsiveness	TaRCC1 Ⅲ
TraesCS3A02G284800	ARE	AAACCA	41	6	+	Zea mays	cis-acting regulatory element essential for the anaerobic induction	TaRCC1 Ⅲ
TraesCS3A02G284800	as-1	TGACG	1972	5	+	Arabidopsis thaliana		TaRCC1 Ⅲ
TraesCS3A02G284800	CAAT-box	CAAAT	354	5	-	Pisum sativum	common cis-acting element in promoter and enhancer regions	TaRCC1 Ⅲ
TraesCS3A02G284800	CARE	CAACTCAC	1600	8	-	Oryza sativa		TaRCC1 Ⅲ
TraesCS3A02G284800	CAT-box	GCCACT	553	6	-	Arabidopsis thaliana	cis-acting regulatory element related to meristem expression	TaRCC1 Ⅲ
TraesCS3A02G284800	CGTCA-motif	CGTCA	1972	5	-	Hordeum vulgare	cis-acting regulatory element involved in the MeJA-responsiveness	TaRCC1 Ⅲ
TraesCS3A02G284800	CTAG-motif	ACTAGCAGAA	93	9	+	Avena sativa		TaRCC1 Ⅲ
TraesCS3A02G284800	GATA-motif	GATAGGG	1038	7	-	Pisum sativum	part of a light responsive element	TaRCC1 Ⅲ
TraesCS3A02G284800	G-Box	CACGTT	1376	6	+	Pisum sativum	cis-acting regulatory element involved in light responsiveness	TaRCC1 Ⅲ
TraesCS3A02G284800	GC-motif	CCCCCG	1290	6	-	Zea mays	enhancer-like element involved in anoxic specific inducibility	TaRCC1 Ⅲ
TraesCS3A02G284800	I-box	gGATAAGGTG	1899	9	-	Zea mays	part of a light responsive element	TaRCC1 Ⅲ
TraesCS3A02G284800	LAMP-element	CTTTATCA	269	8	+	Pisum sativum	part of a light responsive element	TaRCC1 Ⅲ
TraesCS3A02G284800	MBS	CAACTG	680	6	-	Arabidopsis thaliana	MYB binding site involved in drought-inducibility	TaRCC1 Ⅲ
TraesCS3A02G284800	MYB	TAACCA	792	6	+	Arabidopsis thaliana		TaRCC1 Ⅲ
TraesCS3A02G284800	MYB-like sequence	TAACCA	792	6	+	Arabidopsis thaliana		TaRCC1 Ⅲ
TraesCS3A02G284800	MYC	CATGTG	229	6	+	Arabidopsis thaliana		TaRCC1 Ⅲ
TraesCS3A02G284800	STRE	AGGGG	879	5	-	Arabidopsis thaliana		TaRCC1 Ⅲ
TraesCS3A02G284800	TATA-box	ccTATAAAaa	190	9	-	Arabidopsis thaliana	core promoter element around -30 of transcription start	TaRCC1 Ⅲ
TraesCS3A02G284800	TGACG-motif	TGACG	1972	5	+	Hordeum vulgare	cis-acting regulatory element involved in the MeJA-responsiveness	TaRCC1 Ⅲ
TraesCS3A02G284800	WUN-motif	AAATTTCTT	984	9	-	Nicotiana glutinosa		TaRCC1 Ⅲ
TraesCS3A02G319000	AAGAA-motif	GAAAGAA	1245	7	+	Avena sativa		TaRCC1 Ⅱ
TraesCS3A02G319000	A-box	CCGTCC	1979	6	-	Petroselinum crispum	cis-acting regulatory element	TaRCC1 Ⅱ
TraesCS3A02G319000	ABRE	ACGTG	1413	5	-	Arabidopsis thaliana	cis-acting element involved in the abscisic acid responsiveness	TaRCC1 Ⅱ
TraesCS3A02G319000	ABRE3a	TACGTG	1466	6	-	Zea mays		TaRCC1 Ⅱ
TraesCS3A02G319000	ABRE4	CACGTA	1466	6	+	Zea mays		TaRCC1 Ⅱ
TraesCS3A02G319000	AE-box	AGAAACTT	1791	8	-	Arabidopsis thaliana	part of a module for light response	TaRCC1 Ⅱ
TraesCS3A02G319000	ARE	AAACCA	400	6	+	Zea mays	cis-acting regulatory element essential for the anaerobic induction	TaRCC1 Ⅱ
TraesCS3A02G319000	as-1	TGACG	1065	5	+	Arabidopsis thaliana		TaRCC1 Ⅱ
TraesCS3A02G319000	AT~TATA-box	TATATA	1682	6	-	Arabidopsis thaliana		TaRCC1 Ⅱ
TraesCS3A02G319000	Box 4	ATTAAT	486	6	+	Petroselinum crispum	part of a conserved DNA module involved in light responsiveness	TaRCC1 Ⅱ
TraesCS3A02G319000	CAAT-box	CAAAT	87	5	-	Pisum sativum	common cis-acting element in promoter and enhancer regions	TaRCC1 Ⅱ
TraesCS3A02G319000	CAT-box	GCCACT	1493	6	-	Arabidopsis thaliana	cis-acting regulatory element related to meristem expression	TaRCC1 Ⅱ
TraesCS3A02G319000	CCAAT-box	CAACGG	369	6	+	Hordeum vulgare	MYBHv1 binding site	TaRCC1 Ⅱ
TraesCS3A02G319000	CCGTCC motif	CCGTCC	1979	6	-	Nicotiana tabacum		TaRCC1 Ⅱ
TraesCS3A02G319000	CCGTCC-box	CCGTCC	1979	6	-	Petroselinum hortense		TaRCC1 Ⅱ
TraesCS3A02G319000	CGTCA-motif	CGTCA	1065	5	-	Hordeum vulgare	cis-acting regulatory element involved in the MeJA-responsiveness	TaRCC1 Ⅱ
TraesCS3A02G319000	DRE core	GCCGAC	585	6	-	Arabidopsis thaliana		TaRCC1 Ⅱ
TraesCS3A02G319000	DRE1	ACCGAGA	819	7	-	Zea mays		TaRCC1 Ⅱ
TraesCS3A02G319000	GARE-motif	TCTGTTG	1640	7	+	Brassica oleracea	gibberellin-responsive element	TaRCC1 Ⅱ
TraesCS3A02G319000	GATA-motif	GATAGGA	616	7	+	Arabidopsis thaliana	part of a light responsive element	TaRCC1 Ⅱ
TraesCS3A02G319000	G-box	TACGTG	1466	6	-	Arabidopsis thaliana	cis-acting regulatory element involved in light responsiveness	TaRCC1 Ⅱ
TraesCS3A02G319000	GT1-motif	GGTTAA	1628	6	+	Arabidopsis thaliana	light responsive element	TaRCC1 Ⅱ
TraesCS3A02G319000	I-box	cGATAAGGCG	542	9	+	Zea mays	part of a light responsive element	TaRCC1 Ⅱ
TraesCS3A02G319000	MYB	CAACCA	411	6	-	Arabidopsis thaliana		TaRCC1 Ⅱ
TraesCS3A02G319000	MYB recognition site	CCGTTG	369	6	-	Arabidopsis thaliana		TaRCC1 Ⅱ
TraesCS3A02G319000	Myb-binding site	CAACAG	1641	6	-	Nicotiana tabacum		TaRCC1 Ⅱ
TraesCS3A02G319000	MYB-like sequence	TAACCA	419	6	-	Arabidopsis thaliana		TaRCC1 Ⅱ
TraesCS3A02G319000	MYC	CATTTG	86	6	+	Arabidopsis thaliana		TaRCC1 Ⅱ
TraesCS3A02G319000	O2-site	GATGA(C/T)(A/G)TG(A/G)	577	8	+	Zea mays	cis-acting regulatory element involved in zein metabolism regulation	TaRCC1 Ⅱ
TraesCS3A02G319000	re2f-1	GCGGGAAA	1516	8	+	Oryza sativa		TaRCC1 Ⅱ
TraesCS3A02G319000	RY-element	CATGCATG	872	8	+	Helianthus annuus	cis-acting regulatory element involved in seed-specific regulation	TaRCC1 Ⅱ
TraesCS3A02G319000	TATA-box	TATA	120	4	+	Arabidopsis thaliana	core promoter element around -30 of transcription start	TaRCC1 Ⅱ
TraesCS3A02G319000	TATC-box	TATCCCA	1647	7	-	Oryza sativa	cis-acting element involved in gibberellin-responsiveness	TaRCC1 Ⅱ
TraesCS3A02G319000	TGACG-motif	TGACG	1065	5	+	Hordeum vulgare	cis-acting regulatory element involved in the MeJA-responsiveness	TaRCC1 Ⅱ
TraesCS3A02G319000	W box	TTGACC	1718	6	+	Arabidopsis thaliana		TaRCC1 Ⅱ
TraesCS3A02G319000	WRE3	CCACCT	603	6	-	Pisum sativum		TaRCC1 Ⅱ
TraesCS3A02G319000	WUN-motif	AAATTTCTT	861	9	+	Nicotiana glutinosa		TaRCC1 Ⅱ
TraesCS3A02G362800	AAGAA-motif	GAAAGAA	926	7	+	Avena sativa		TaRCC1 Ⅱ
TraesCS3A02G362800	A-box	CCGTCC	414	6	+	Petroselinum crispum	cis-acting regulatory element	TaRCC1 Ⅱ
TraesCS3A02G362800	ABRE	CGTACGTGCA	844	9	-	Hordeum vulgare	cis-acting element involved in the abscisic acid responsiveness	TaRCC1 Ⅱ
TraesCS3A02G362800	ABRE3a	TACGTG	1859	6	-	Zea mays		TaRCC1 Ⅱ
TraesCS3A02G362800	ABRE4	CACGTA	1859	6	+	Zea mays		TaRCC1 Ⅱ
TraesCS3A02G362800	ACE	GACACGTATG	1857	9	+	Petroselinum crispum	cis-acting element involved in light responsiveness	TaRCC1 Ⅱ
TraesCS3A02G362800	as-1	TGACG	524	5	-	Arabidopsis thaliana		TaRCC1 Ⅱ
TraesCS3A02G362800	AT~ABRE	TACGTGTC	1857	8	-	Arabidopsis thaliana		TaRCC1 Ⅱ
TraesCS3A02G362800	ATCT-motif	AATCTAATCC	1191	9	+	Pisum sativum	part of a conserved DNA module involved in light responsiveness	TaRCC1 Ⅱ
TraesCS3A02G362800	CAAT-box	CCAAT	724	5	-	Arabidopsis thaliana	common cis-acting element in promoter and enhancer regions	TaRCC1 Ⅱ
TraesCS3A02G362800	CAT-box	GCCACT	162	6	-	Arabidopsis thaliana	cis-acting regulatory element related to meristem expression	TaRCC1 Ⅱ
TraesCS3A02G362800	CCGTCC motif	CCGTCC	414	6	+	Nicotiana tabacum		TaRCC1 Ⅱ
TraesCS3A02G362800	CCGTCC-box	CCGTCC	414	6	+	Petroselinum hortense		TaRCC1 Ⅱ
TraesCS3A02G362800	CGTCA-motif	CGTCA	524	5	+	Hordeum vulgare	cis-acting regulatory element involved in the MeJA-responsiveness	TaRCC1 Ⅱ
TraesCS3A02G362800	CTAG-motif	ACTAGCAGAA	1518	9	-	Avena sativa		TaRCC1 Ⅱ
TraesCS3A02G362800	dOCT	CTCGGATC	605	8	+	Zea mays		TaRCC1 Ⅱ
TraesCS3A02G362800	DRE core	GCCGAC	822	6	+	Arabidopsis thaliana		TaRCC1 Ⅱ
TraesCS3A02G362800	G-box	CACGAC	1705	6	+	Zea mays	cis-acting regulatory element involved in light responsiveness	TaRCC1 Ⅱ
TraesCS3A02G362800	GC-motif	CCCCCG	1815	6	+	Zea mays	enhancer-like element involved in anoxic specific inducibility	TaRCC1 Ⅱ
TraesCS3A02G362800	GT1-motif	GGTTAAT	965	7	-	Avena sativa	light responsive element	TaRCC1 Ⅱ
TraesCS3A02G362800	GTGGC-motif	CATCGTGTGGC	1287	10	-	Arabidopsis thaliana	part of a light responsive element	TaRCC1 Ⅱ
TraesCS3A02G362800	LTR	CCGAAA	46	6	+	Hordeum vulgare	cis-acting element involved in low-temperature responsiveness	TaRCC1 Ⅱ
TraesCS3A02G362800	MBS	CAACTG	222	6	-	Arabidopsis thaliana	MYB binding site involved in drought-inducibility	TaRCC1 Ⅱ
TraesCS3A02G362800	MYB	CAACCA	538	6	+	Arabidopsis thaliana		TaRCC1 Ⅱ
TraesCS3A02G362800	MYB-like sequence	TAACCA	1012	6	+	Arabidopsis thaliana		TaRCC1 Ⅱ
TraesCS3A02G362800	MYC	CATGTG	72	6	+	Arabidopsis thaliana		TaRCC1 Ⅱ
TraesCS3A02G362800	O2-site	GTTGACGTGA	948	9	-	Zea mays	cis-acting regulatory element involved in zein metabolism regulation	TaRCC1 Ⅱ
TraesCS3A02G362800	Sp1	GGGCGG	1272	6	-	Oryza sativa	light responsive element	TaRCC1 Ⅱ
TraesCS3A02G362800	STRE	AGGGG	1113	5	-	Arabidopsis thaliana		TaRCC1 Ⅱ
TraesCS3A02G362800	TATA-box	TATAAAA	385	7	-	Pisum sativum	core promoter element around -30 of transcription start	TaRCC1 Ⅱ
TraesCS3A02G362800	TGACG-motif	TGACG	524	5	-	Hordeum vulgare	cis-acting regulatory element involved in the MeJA-responsiveness	TaRCC1 Ⅱ
TraesCS3A02G362800	TGA-element	AACGAC	339	6	-	Brassica oleracea	auxin-responsive element	TaRCC1 Ⅱ
TraesCS3A02G362800	W box	TTGACC	1769	6	-	Arabidopsis thaliana		TaRCC1 Ⅱ
TraesCS3A02G362800	WRE3	CCACCT	1277	6	+	Pisum sativum		TaRCC1 Ⅱ
TraesCS3A02G512900	AAGAA-motif	gGTAAAGAAA	1012	9	+	Avena sativa		TaRCC1 Ⅳ
TraesCS3A02G512900	ABRE	CACGTG	359	6	+	Arabidopsis thaliana	cis-acting element involved in the abscisic acid responsiveness	TaRCC1 Ⅳ
TraesCS3A02G512900	AE-box	AGAAACAA	1027	8	-	Arabidopsis thaliana	part of a module for light response	TaRCC1 Ⅳ
TraesCS3A02G512900	as-1	TGACG	688	5	-	Arabidopsis thaliana		TaRCC1 Ⅳ
TraesCS3A02G512900	AT~TATA-box	TATATA	418	6	+	Arabidopsis thaliana		TaRCC1 Ⅳ
TraesCS3A02G512900	box S	AGCCACC	855	7	+	Arabidopsis thaliana		TaRCC1 Ⅳ
TraesCS3A02G512900	CAAT-box	CAAAT	379	5	-	Pisum sativum	common cis-acting element in promoter and enhancer regions	TaRCC1 Ⅳ
TraesCS3A02G512900	CAT-box	GCCACT	1005	6	+	Arabidopsis thaliana	cis-acting regulatory element related to meristem expression	TaRCC1 Ⅳ
TraesCS3A02G512900	CGTCA-motif	CGTCA	688	5	+	Hordeum vulgare	cis-acting regulatory element involved in the MeJA-responsiveness	TaRCC1 Ⅳ
TraesCS3A02G512900	DRE core	GCCGAC	323	6	+	Arabidopsis thaliana		TaRCC1 Ⅳ
TraesCS3A02G512900	GATA-motif	AAGGATAAGG	1174	9	-	Solanum tuberosum	part of a light responsive element	TaRCC1 Ⅳ
TraesCS3A02G512900	G-box	CACGTG	359	6	+	Arabidopsis thaliana	cis-acting regulatory element involved in light responsiveness	TaRCC1 Ⅳ
TraesCS3A02G512900	GT1-motif	GGTTAAT	478	7	+	Avena sativa	light responsive element	TaRCC1 Ⅳ
TraesCS3A02G512900	LTR	CCGAAA	1379	6	+	Hordeum vulgare	cis-acting element involved in low-temperature responsiveness	TaRCC1 Ⅳ
TraesCS3A02G512900	MBS	CAACTG	969	6	-	Arabidopsis thaliana	MYB binding site involved in drought-inducibility	TaRCC1 Ⅳ
TraesCS3A02G512900	Myb	CAACTG	969	6	-	Arabidopsis thaliana		TaRCC1 Ⅳ
TraesCS3A02G512900	MYB-like sequence	TAACCA	739	6	+	Arabidopsis thaliana		TaRCC1 Ⅳ
TraesCS3A02G512900	MYC	CATGTG	613	6	-	Arabidopsis thaliana		TaRCC1 Ⅳ
TraesCS3A02G512900	STRE	AGGGG	1574	5	+	Arabidopsis thaliana		TaRCC1 Ⅳ
TraesCS3A02G512900	TATA-box	TATA	119	4	+	Arabidopsis thaliana	core promoter element around -30 of transcription start	TaRCC1 Ⅳ
TraesCS3A02G512900	TCA	TCATCTTCAT	730	9	+	Pisum sativum		TaRCC1 Ⅳ
TraesCS3A02G512900	TCA-element	CCATCTTTTT	437	9	-	Nicotiana tabacum	cis-acting element involved in salicylic acid responsiveness	TaRCC1 Ⅳ
TraesCS3A02G512900	TC-rich repeats	GTTTTCTTAC	1852	9	+	Nicotiana tabacum	cis-acting element involved in defense and stress responsiveness	TaRCC1 Ⅳ
TraesCS3A02G512900	TGACG-motif	TGACG	688	5	-	Hordeum vulgare	cis-acting regulatory element involved in the MeJA-responsiveness	TaRCC1 Ⅳ
TraesCS3A02G512900	W box	TTGACC	1375	6	+	Arabidopsis thaliana		TaRCC1 Ⅳ
TraesCS3A02G512900	WUN-motif	AAATTACT	786	8	+	Nicotiana glutinosa		TaRCC1 Ⅳ
TraesCS3B02G318700	ABRE	GACACGTGGC	1146	9	-	Triticum aestivum	cis-acting element involved in the abscisic acid responsiveness	TaRCC1 Ⅲ
TraesCS3B02G318700	AE-box	AGAAACAA	1732	8	-	Arabidopsis thaliana	part of a module for light response	TaRCC1 Ⅲ
TraesCS3B02G318700	ARE	AAACCA	1300	6	-	Zea mays	cis-acting regulatory element essential for the anaerobic induction	TaRCC1 Ⅲ
TraesCS3B02G318700	as-1	TGACG	771	5	+	Arabidopsis thaliana		TaRCC1 Ⅲ
TraesCS3B02G318700	Box 4	ATTAAT	638	6	+	Petroselinum crispum	part of a conserved DNA module involved in light responsiveness	TaRCC1 Ⅲ
TraesCS3B02G318700	CAAT-box	CAAAT	394	5	+	Pisum sativum	common cis-acting element in promoter and enhancer regions	TaRCC1 Ⅲ
TraesCS3B02G318700	CAG-motif	GAAAGGCAGAC	1182	10	-	Arabidopsis thaliana	part of a light response element	TaRCC1 Ⅲ
TraesCS3B02G318700	CARE	CAACTCAC	1443	8	-	Oryza sativa		TaRCC1 Ⅲ
TraesCS3B02G318700	CAT-box	GCCACT	364	6	-	Arabidopsis thaliana	cis-acting regulatory element related to meristem expression	TaRCC1 Ⅲ
TraesCS3B02G318700	CGTCA-motif	CGTCA	771	5	-	Hordeum vulgare	cis-acting regulatory element involved in the MeJA-responsiveness	TaRCC1 Ⅲ
TraesCS3B02G318700	CTAG-motif	ACTAGCAGAA	977	9	-	Avena sativa		TaRCC1 Ⅲ
TraesCS3B02G318700	GATA-motif	GATAGGG	848	7	-	Pisum sativum	part of a light responsive element	TaRCC1 Ⅲ
TraesCS3B02G318700	G-Box	CACGTT	1148	6	+	Pisum sativum	cis-acting regulatory element involved in light responsiveness	TaRCC1 Ⅲ
TraesCS3B02G318700	GC-motif	CGCCGCGCA	267	9	-	Oryza sativa	?	TaRCC1 Ⅲ
TraesCS3B02G318700	I-box	cGATAAGGCG	1158	9	-	Zea mays	part of a light responsive element	TaRCC1 Ⅲ
TraesCS3B02G318700	LAMP-element	CTTTATCA	71	8	+	Pisum sativum	part of a light responsive element	TaRCC1 Ⅲ
TraesCS3B02G318700	LTR	CCGAAA	523	6	-	Hordeum vulgare	cis-acting element involved in low-temperature responsiveness	TaRCC1 Ⅲ
TraesCS3B02G318700	MYB	CAACCA	1775	6	-	Arabidopsis thaliana		TaRCC1 Ⅲ
TraesCS3B02G318700	MYC	CATGTG	31	6	+	Arabidopsis thaliana		TaRCC1 Ⅲ
TraesCS3B02G318700	STRE	AGGGG	847	5	-	Arabidopsis thaliana		TaRCC1 Ⅲ
TraesCS3B02G318700	TATA-box	TATAAA	96	6	-	Helianthus annuus	core promoter element around -30 of transcription start	TaRCC1 Ⅲ
TraesCS3B02G318700	TCT-motif	TCTTAC	148	6	+	Arabidopsis thaliana	part of a light responsive element	TaRCC1 Ⅲ
TraesCS3B02G318700	TGACG-motif	TGACG	771	5	+	Hordeum vulgare	cis-acting regulatory element involved in the MeJA-responsiveness	TaRCC1 Ⅲ
TraesCS3B02G318700	WUN-motif	CCATTTCAA	1769	9	-	Nicotiana glutinosa		TaRCC1 Ⅲ
TraesCS3B02G347100	3-AF1 binding site	TAAGAGAGGAA	1918	10	+	Solanum tuberosum	light responsive element	TaRCC1 Ⅱ
TraesCS3B02G347100	A-box	CCGTCC	1658	6	-	Petroselinum crispum	cis-acting regulatory element	TaRCC1 Ⅱ
TraesCS3B02G347100	ABRE	ACGTG	599	5	+	Arabidopsis thaliana	cis-acting element involved in the abscisic acid responsiveness	TaRCC1 Ⅱ
TraesCS3B02G347100	ABRE3a	TACGTG	598	6	+	Zea mays		TaRCC1 Ⅱ
TraesCS3B02G347100	ABRE4	CACGTA	598	6	-	Zea mays		TaRCC1 Ⅱ
TraesCS3B02G347100	AC-I	(T/C)C(T/C)(C/T)ACC(T/C)ACC	1812	8	+	Phaseolus vulgaris		TaRCC1 Ⅱ
TraesCS3B02G347100	AE-box	AGAAACAA	1328	8	+	Arabidopsis thaliana	part of a module for light response	TaRCC1 Ⅱ
TraesCS3B02G347100	ARE	AAACCA	1034	6	-	Zea mays	cis-acting regulatory element essential for the anaerobic induction	TaRCC1 Ⅱ
TraesCS3B02G347100	as-1	TGACG	96	5	-	Arabidopsis thaliana		TaRCC1 Ⅱ
TraesCS3B02G347100	AT~TATA-box	TATATA	420	6	+	Arabidopsis thaliana		TaRCC1 Ⅱ
TraesCS3B02G347100	Box 4	ATTAAT	511	6	+	Petroselinum crispum	part of a conserved DNA module involved in light responsiveness	TaRCC1 Ⅱ
TraesCS3B02G347100	CAAT-box	CAAAT	392	5	+	Pisum sativum	common cis-acting element in promoter and enhancer regions	TaRCC1 Ⅱ
TraesCS3B02G347100	CAT-box	GCCACT	699	6	+	Arabidopsis thaliana	cis-acting regulatory element related to meristem expression	TaRCC1 Ⅱ
TraesCS3B02G347100	CCAAT-box	CAACGG	1722	6	-	Hordeum vulgare	MYBHv1 binding site	TaRCC1 Ⅱ
TraesCS3B02G347100	CCGTCC motif	CCGTCC	1658	6	-	Nicotiana tabacum		TaRCC1 Ⅱ
TraesCS3B02G347100	CCGTCC-box	CCGTCC	1658	6	-	Petroselinum hortense		TaRCC1 Ⅱ
TraesCS3B02G347100	CGTCA-motif	CGTCA	96	5	+	Hordeum vulgare	cis-acting regulatory element involved in the MeJA-responsiveness	TaRCC1 Ⅱ
TraesCS3B02G347100	DRE core	GCCGAC	1838	6	+	Arabidopsis thaliana		TaRCC1 Ⅱ
TraesCS3B02G347100	GARE-motif	TCTGTTG	1966	7	+	Brassica oleracea	gibberellin-responsive element	TaRCC1 Ⅱ
TraesCS3B02G347100	GATA-motif	AAGATAAGATT	749	10	+	Arabidopsis thaliana	part of a light responsive element	TaRCC1 Ⅱ
TraesCS3B02G347100	G-box	TACGTG	598	6	+	Arabidopsis thaliana	cis-acting regulatory element involved in light responsiveness	TaRCC1 Ⅱ
TraesCS3B02G347100	GC-motif	CCCCCG	816	6	-	Zea mays	enhancer-like element involved in anoxic specific inducibility	TaRCC1 Ⅱ
TraesCS3B02G347100	I-box	AGATAAGG	1294	8	+	Triticum aestivum	part of a light responsive element	TaRCC1 Ⅱ
TraesCS3B02G347100	MYB	CAACCA	854	6	+	Arabidopsis thaliana		TaRCC1 Ⅱ
TraesCS3B02G347100	MYB recognition site	CCGTTG	1722	6	+	Arabidopsis thaliana		TaRCC1 Ⅱ
TraesCS3B02G347100	Myb-binding site	CAACAG	1664	6	+	Nicotiana tabacum		TaRCC1 Ⅱ
TraesCS3B02G347100	Myc	TCTCTTA	1918	7	-	Arabidopsis thaliana		TaRCC1 Ⅱ
TraesCS3B02G347100	O2-site	GATGACATGG	169	9	+	Zea mays	cis-acting regulatory element involved in zein metabolism regulation	TaRCC1 Ⅱ
TraesCS3B02G347100	RY-element	CATGCATG	808	8	+	Helianthus annuus	cis-acting regulatory element involved in seed-specific regulation	TaRCC1 Ⅱ
TraesCS3B02G347100	STRE	AGGGG	1632	5	+	Arabidopsis thaliana		TaRCC1 Ⅱ
TraesCS3B02G347100	TATA-box	TATA	310	4	+	Arabidopsis thaliana	core promoter element around -30 of transcription start	TaRCC1 Ⅱ
TraesCS3B02G347100	TATC-box	TATCCCA	953	7	-	Oryza sativa	cis-acting element involved in gibberellin-responsiveness	TaRCC1 Ⅱ
TraesCS3B02G347100	TCA	TCATCTTCAT	1793	9	+	Pisum sativum		TaRCC1 Ⅱ
TraesCS3B02G347100	TCT-motif	TCTTAC	1325	6	-	Arabidopsis thaliana	part of a light responsive element	TaRCC1 Ⅱ
TraesCS3B02G347100	TGACG-motif	TGACG	96	5	-	Hordeum vulgare	cis-acting regulatory element involved in the MeJA-responsiveness	TaRCC1 Ⅱ
TraesCS3B02G347100	TGA-element	AACGAC	118	6	+	Brassica oleracea	auxin-responsive element	TaRCC1 Ⅱ
TraesCS3B02G395200	3-AF1 binding site	TAAGAGAGGAA	476	10	-	Solanum tuberosum	light responsive element	TaRCC1 Ⅱ
TraesCS3B02G395200	AAGAA-motif	GAAAGAA	1604	7	+	Avena sativa		TaRCC1 Ⅱ
TraesCS3B02G395200	A-box	CCGTCC	437	6	+	Petroselinum crispum	cis-acting regulatory element	TaRCC1 Ⅱ
TraesCS3B02G395200	ABRE	CGCACGTGTC	315	9	-	Hordeum vulgare	cis-acting element involved in the abscisic acid responsiveness	TaRCC1 Ⅱ
TraesCS3B02G395200	ABRE3a	TACGTG	1823	6	-	Zea mays		TaRCC1 Ⅱ
TraesCS3B02G395200	ABRE4	CACGTA	1823	6	+	Zea mays		TaRCC1 Ⅱ
TraesCS3B02G395200	ACE	GACACGTATG	1821	9	+	Petroselinum crispum	cis-acting element involved in light responsiveness	TaRCC1 Ⅱ
TraesCS3B02G395200	as-1	TGACG	1471	5	+	Arabidopsis thaliana		TaRCC1 Ⅱ
TraesCS3B02G395200	AT~ABRE	TACGTGTC	1821	8	-	Arabidopsis thaliana		TaRCC1 Ⅱ
TraesCS3B02G395200	CAAT-box	CAAAT	141	5	-	Pisum sativum	common cis-acting element in promoter and enhancer regions	TaRCC1 Ⅱ
TraesCS3B02G395200	CCGTCC motif	CCGTCC	437	6	+	Nicotiana tabacum		TaRCC1 Ⅱ
TraesCS3B02G395200	CCGTCC-box	CCGTCC	437	6	+	Petroselinum hortense		TaRCC1 Ⅱ
TraesCS3B02G395200	CGTCA-motif	CGTCA	1471	5	-	Hordeum vulgare	cis-acting regulatory element involved in the MeJA-responsiveness	TaRCC1 Ⅱ
TraesCS3B02G395200	CTAG-motif	ACTAGCAGAA	54	9	-	Avena sativa		TaRCC1 Ⅱ
TraesCS3B02G395200	DRE core	GCCGAC	159	6	-	Arabidopsis thaliana		TaRCC1 Ⅱ
TraesCS3B02G395200	G-Box	CACGTG	317	6	+	Pisum sativum	cis-acting regulatory element involved in light responsiveness	TaRCC1 Ⅱ
TraesCS3B02G395200	GC-motif	CCCCCG	1062	6	-	Zea mays	enhancer-like element involved in anoxic specific inducibility	TaRCC1 Ⅱ
TraesCS3B02G395200	GCN4_motif	TGAGTCA	970	7	-	Oryza sativa	cis-regulatory element involved in endosperm expression	TaRCC1 Ⅱ
TraesCS3B02G395200	MBS	CAACTG	372	6	+	Arabidopsis thaliana	MYB binding site involved in drought-inducibility	TaRCC1 Ⅱ
TraesCS3B02G395200	MYB	CAACCA	566	6	+	Arabidopsis thaliana		TaRCC1 Ⅱ
TraesCS3B02G395200	Myb-binding site	CAACAG	922	6	+	Nicotiana tabacum		TaRCC1 Ⅱ
TraesCS3B02G395200	MYC	CATTTG	146	6	+	Arabidopsis thaliana		TaRCC1 Ⅱ
TraesCS3B02G395200	OCT	CGCGGATC	1485	8	+	Zea mays		TaRCC1 Ⅱ
TraesCS3B02G395200	Sp1	GGGCGG	1343	6	+	Oryza sativa	light responsive element	TaRCC1 Ⅱ
TraesCS3B02G395200	STRE	AGGGG	353	5	-	Arabidopsis thaliana		TaRCC1 Ⅱ
TraesCS3B02G395200	TATA-box	ATTATA	136	6	+	Brassica napus	core promoter element around -30 of transcription start	TaRCC1 Ⅱ
TraesCS3B02G395200	TGACG-motif	TGACG	1471	5	+	Hordeum vulgare	cis-acting regulatory element involved in the MeJA-responsiveness	TaRCC1 Ⅱ
TraesCS3B02G395200	TGA-element	AACGAC	1057	6	+	Brassica oleracea	auxin-responsive element	TaRCC1 Ⅱ
TraesCS3B02G395200	W box	TTGACC	531	6	-	Arabidopsis thaliana		TaRCC1 Ⅱ
TraesCS3B02G395200	WRE3	CCACCT	396	6	+	Pisum sativum		TaRCC1 Ⅱ
TraesCS3B02G543500	AAGAA-motif	gGTAAAGAAA	580	9	-	Avena sativa		TaRCC1 Ⅳ
TraesCS3B02G543500	A-box	CCGTCC	534	6	-	Petroselinum crispum	cis-acting regulatory element	TaRCC1 Ⅳ
TraesCS3B02G543500	ABRE	ACGTG	1149	5	+	Arabidopsis thaliana	cis-acting element involved in the abscisic acid responsiveness	TaRCC1 Ⅳ
TraesCS3B02G543500	ABRE3a	TACGTG	1148	6	+	Zea mays		TaRCC1 Ⅳ
TraesCS3B02G543500	ABRE4	CACGTA	1148	6	-	Zea mays		TaRCC1 Ⅳ
TraesCS3B02G543500	ARE	AAACCA	150	6	-	Zea mays	cis-acting regulatory element essential for the anaerobic induction	TaRCC1 Ⅳ
TraesCS3B02G543500	as-1	TGACG	306	5	-	Arabidopsis thaliana		TaRCC1 Ⅳ
TraesCS3B02G543500	CAAT-box	CAAAT	250	5	-	Pisum sativum	common cis-acting element in promoter and enhancer regions	TaRCC1 Ⅳ
TraesCS3B02G543500	CAT-box	GCCACT	519	6	+	Arabidopsis thaliana	cis-acting regulatory element related to meristem expression	TaRCC1 Ⅳ
TraesCS3B02G543500	CCAAT-box	CAACGG	495	6	-	Hordeum vulgare	MYBHv1 binding site	TaRCC1 Ⅳ
TraesCS3B02G543500	CCGTCC motif	CCGTCC	534	6	-	Nicotiana tabacum		TaRCC1 Ⅳ
TraesCS3B02G543500	CCGTCC-box	CCGTCC	534	6	-	Petroselinum hortense		TaRCC1 Ⅳ
TraesCS3B02G543500	CGTCA-motif	CGTCA	306	5	+	Hordeum vulgare	cis-acting regulatory element involved in the MeJA-responsiveness	TaRCC1 Ⅳ
TraesCS3B02G543500	DRE core	GCCGAC	595	6	-	Arabidopsis thaliana		TaRCC1 Ⅳ
TraesCS3B02G543500	GA-motif	ATAGATAA	171	8	-	Arabidopsis thaliana	part of a light responsive element	TaRCC1 Ⅳ
TraesCS3B02G543500	G-box	GCCACGTGGA	24	9	+	Arabidopsis thaliana	cis-acting regulatory element involved in light responsiveness	TaRCC1 Ⅳ
TraesCS3B02G543500	GC-motif	CGCCGCGCA	570	9	-	Oryza sativa	?	TaRCC1 Ⅳ
TraesCS3B02G543500	GT1-motif	GGTTAAT	1894	7	-	Avena sativa	light responsive element	TaRCC1 Ⅳ
TraesCS3B02G543500	LTR	CCGAAA	1635	6	-	Hordeum vulgare	cis-acting element involved in low-temperature responsiveness	TaRCC1 Ⅳ
TraesCS3B02G543500	MBS	CAACTG	1047	6	-	Arabidopsis thaliana	MYB binding site involved in drought-inducibility	TaRCC1 Ⅳ
TraesCS3B02G543500	MYB	CAACCA	95	6	-	Arabidopsis thaliana		TaRCC1 Ⅳ
TraesCS3B02G543500	MYB recognition site	CCGTTG	495	6	+	Arabidopsis thaliana		TaRCC1 Ⅳ
TraesCS3B02G543500	Myb-binding site	CAACAG	824	6	-	Nicotiana tabacum		TaRCC1 Ⅳ
TraesCS3B02G543500	MYB-like sequence	TAACCA	190	6	+	Arabidopsis thaliana		TaRCC1 Ⅳ
TraesCS3B02G543500	MYC	CATGTG	26	6	-	Arabidopsis thaliana		TaRCC1 Ⅳ
TraesCS3B02G543500	STRE	AGGGG	370	5	-	Arabidopsis thaliana		TaRCC1 Ⅳ
TraesCS3B02G543500	TATA-box	TATAAA	197	6	-	Helianthus annuus	core promoter element around -30 of transcription start	TaRCC1 Ⅳ
TraesCS3B02G543500	TGACG-motif	TGACG	306	5	-	Hordeum vulgare	cis-acting regulatory element involved in the MeJA-responsiveness	TaRCC1 Ⅳ
TraesCS3B02G543500	TGA-element	AACGAC	89	6	+	Brassica oleracea	auxin-responsive element	TaRCC1 Ⅳ
TraesCS3B02G543500	W box	TTGACC	1751	6	-	Arabidopsis thaliana		TaRCC1 Ⅳ
TraesCS3B02G543500	WRE3	CCACCT	1307	6	+	Pisum sativum		TaRCC1 Ⅳ
TraesCS3B02G581600	AAGAA-motif	gGTAAAGAAA	1298	9	+	Avena sativa		TaRCC1 Ⅳ
TraesCS3B02G581600	ABRE	CACGTG	111	6	+	Arabidopsis thaliana	cis-acting element involved in the abscisic acid responsiveness	TaRCC1 Ⅳ
TraesCS3B02G581600	AE-box	AGAAACAA	1313	8	-	Arabidopsis thaliana	part of a module for light response	TaRCC1 Ⅳ
TraesCS3B02G581600	ARE	AAACCA	477	6	-	Zea mays	cis-acting regulatory element essential for the anaerobic induction	TaRCC1 Ⅳ
TraesCS3B02G581600	as-1	TGACG	1394	5	-	Arabidopsis thaliana		TaRCC1 Ⅳ
TraesCS3B02G581600	AT~TATA-box	TATATA	428	6	+	Arabidopsis thaliana		TaRCC1 Ⅳ
TraesCS3B02G581600	ATCT-motif	AATCTAATCC	220	9	-	Pisum sativum	part of a conserved DNA module involved in light responsiveness	TaRCC1 Ⅳ
TraesCS3B02G581600	Box 4	ATTAAT	227	6	+	Petroselinum crispum	part of a conserved DNA module involved in light responsiveness	TaRCC1 Ⅳ
TraesCS3B02G581600	CAAT-box	CAAAT	93	5	-	Pisum sativum	common cis-acting element in promoter and enhancer regions	TaRCC1 Ⅳ
TraesCS3B02G581600	CAT-box	GCCACT	1129	6	+	Arabidopsis thaliana	cis-acting regulatory element related to meristem expression	TaRCC1 Ⅳ
TraesCS3B02G581600	CCAAT-box	CAACGG	1310	6	-	Hordeum vulgare	MYBHv1 binding site	TaRCC1 Ⅳ
TraesCS3B02G581600	CGTCA-motif	CGTCA	1394	5	+	Hordeum vulgare	cis-acting regulatory element involved in the MeJA-responsiveness	TaRCC1 Ⅳ
TraesCS3B02G581600	ERE	ATTTTAAA	1255	8	-	Nicotiana glutinos		TaRCC1 Ⅳ
TraesCS3B02G581600	G-Box	CACGTG	111	6	+	Pisum sativum	cis-acting regulatory element involved in light responsiveness	TaRCC1 Ⅳ
TraesCS3B02G581600	GT1-motif	GGTTAAT	790	7	+	Avena sativa	light responsive element	TaRCC1 Ⅳ
TraesCS3B02G581600	HD-Zip 1	CAAT(A/T)ATTG	847	8	+	Arabidopsis thaliana	element involved in differentiation of the palisade mesophyll cells	TaRCC1 Ⅳ
TraesCS3B02G581600	LTR	CCGAAA	260	6	+	Hordeum vulgare	cis-acting element involved in low-temperature responsiveness	TaRCC1 Ⅳ
TraesCS3B02G581600	MBS	CAACTG	1092	6	-	Arabidopsis thaliana	MYB binding site involved in drought-inducibility	TaRCC1 Ⅳ
TraesCS3B02G581600	MYB	CAACCA	174	6	+	Arabidopsis thaliana		TaRCC1 Ⅳ
TraesCS3B02G581600	MYB recognition site	CCGTTG	1310	6	+	Arabidopsis thaliana		TaRCC1 Ⅳ
TraesCS3B02G581600	MYB-like sequence	TAACCA	789	6	-	Arabidopsis thaliana		TaRCC1 Ⅳ
TraesCS3B02G581600	MYC	CATTTG	92	6	+	Arabidopsis thaliana		TaRCC1 Ⅳ
TraesCS3B02G581600	P-box	CCTTTTG	616	7	+	Oryza sativa	gibberellin-responsive element	TaRCC1 Ⅳ
TraesCS3B02G581600	STRE	AGGGG	614	5	-	Arabidopsis thaliana		TaRCC1 Ⅳ
TraesCS3B02G581600	TATA-box	TACAAAA	183	7	+	Oryza sativa	core promoter element around -30 of transcription start	TaRCC1 Ⅳ
TraesCS3B02G581600	TATC-box	TATCCCA	141	7	-	Oryza sativa	cis-acting element involved in gibberellin-responsiveness	TaRCC1 Ⅳ
TraesCS3B02G581600	TGACG-motif	TGACG	1394	5	-	Hordeum vulgare	cis-acting regulatory element involved in the MeJA-responsiveness	TaRCC1 Ⅳ
TraesCS3B02G581600	TGA-element	AACGAC	197	6	+	Brassica oleracea	auxin-responsive element	TaRCC1 Ⅳ
TraesCS3B02G581600	W box	TTGACC	1657	6	+	Arabidopsis thaliana		TaRCC1 Ⅳ
TraesCS3B02G581600	WRE3	CCACCT	167	6	-	Pisum sativum		TaRCC1 Ⅳ
TraesCS3D02G284600	AAGAA-motif	gGTAAAGAAA	868	9	-	Avena sativa		TaRCC1 Ⅲ
TraesCS3D02G284600	ABRE	GACACGTGGC	1181	9	-	Triticum aestivum	cis-acting element involved in the abscisic acid responsiveness	TaRCC1 Ⅲ
TraesCS3D02G284600	as-1	TGACG	349	5	-	Arabidopsis thaliana		TaRCC1 Ⅲ
TraesCS3D02G284600	Box 4	ATTAAT	710	6	+	Petroselinum crispum	part of a conserved DNA module involved in light responsiveness	TaRCC1 Ⅲ
TraesCS3D02G284600	CAAT-box	CAAAT	407	5	+	Pisum sativum	common cis-acting element in promoter and enhancer regions	TaRCC1 Ⅲ
TraesCS3D02G284600	CARE	CAACTCAC	1848	8	+	Oryza sativa		TaRCC1 Ⅲ
TraesCS3D02G284600	CAT-box	GCCACT	377	6	-	Arabidopsis thaliana	cis-acting regulatory element related to meristem expression	TaRCC1 Ⅲ
TraesCS3D02G284600	CCAAT-box	CAACGG	1033	6	+	Hordeum vulgare	MYBHv1 binding site	TaRCC1 Ⅲ
TraesCS3D02G284600	CGTCA-motif	CGTCA	349	5	+	Hordeum vulgare	cis-acting regulatory element involved in the MeJA-responsiveness	TaRCC1 Ⅲ
TraesCS3D02G284600	CTAG-motif	ACTAGCAGAA	1012	9	-	Avena sativa		TaRCC1 Ⅲ
TraesCS3D02G284600	G-box	CACGTG	1668	6	-	Arabidopsis thaliana	cis-acting regulatory element involved in light responsiveness	TaRCC1 Ⅲ
TraesCS3D02G284600	GC-motif	CGCCGCGCA	280	9	-	Oryza sativa	?	TaRCC1 Ⅲ
TraesCS3D02G284600	LAMP-element	CTTTATCA	93	8	+	Pisum sativum	part of a light responsive element	TaRCC1 Ⅲ
TraesCS3D02G284600	MBS	CAACTG	300	6	-	Arabidopsis thaliana	MYB binding site involved in drought-inducibility	TaRCC1 Ⅲ
TraesCS3D02G284600	MYB	CAACCA	1570	6	-	Arabidopsis thaliana		TaRCC1 Ⅲ
TraesCS3D02G284600	MYB recognition site	CCGTTG	1033	6	-	Arabidopsis thaliana		TaRCC1 Ⅲ
TraesCS3D02G284600	MYC	CATGTG	53	6	+	Arabidopsis thaliana		TaRCC1 Ⅲ
TraesCS3D02G284600	STRE	AGGGG	332	5	+	Arabidopsis thaliana		TaRCC1 Ⅲ
TraesCS3D02G284600	TATA	TATAAAAT	313	8	+	Arabidopsis thaliana		TaRCC1 Ⅲ
TraesCS3D02G284600	TATA-box	TATA	19	4	+	Arabidopsis thaliana	core promoter element around -30 of transcription start	TaRCC1 Ⅲ
TraesCS3D02G284600	TGACG-motif	TGACG	349	5	-	Hordeum vulgare	cis-acting regulatory element involved in the MeJA-responsiveness	TaRCC1 Ⅲ
TraesCS3D02G312300	3-AF1 binding site	TAAGAGAGGAA	1921	10	+	Solanum tuberosum	light responsive element	TaRCC1 Ⅱ
TraesCS3D02G312300	A-box	CCGTCC	1247	6	-	Petroselinum crispum	cis-acting regulatory element	TaRCC1 Ⅱ
TraesCS3D02G312300	ABRE	AACCCGG	284	7	+	Arabidopsis thaliana	cis-acting element involved in the abscisic acid responsiveness	TaRCC1 Ⅱ
TraesCS3D02G312300	ARE	AAACCA	1464	6	-	Zea mays	cis-acting regulatory element essential for the anaerobic induction	TaRCC1 Ⅱ
TraesCS3D02G312300	as-1	TGACG	1915	5	+	Arabidopsis thaliana		TaRCC1 Ⅱ
TraesCS3D02G312300	AT~TATA-box	TATATA	1800	6	-	Arabidopsis thaliana		TaRCC1 Ⅱ
TraesCS3D02G312300	AuxRR-core	GGTCCAT	1549	7	+	Nicotiana tabacum	cis-acting regulatory element involved in auxin responsiveness	TaRCC1 Ⅱ
TraesCS3D02G312300	CAAT-box	CAAAT	208	5	-	Pisum sativum	common cis-acting element in promoter and enhancer regions	TaRCC1 Ⅱ
TraesCS3D02G312300	CCAAT-box	CAACGG	684	6	-	Hordeum vulgare	MYBHv1 binding site	TaRCC1 Ⅱ
TraesCS3D02G312300	CCGTCC motif	CCGTCC	1247	6	-	Nicotiana tabacum		TaRCC1 Ⅱ
TraesCS3D02G312300	CCGTCC-box	CCGTCC	1247	6	-	Petroselinum hortense		TaRCC1 Ⅱ
TraesCS3D02G312300	CGTCA-motif	CGTCA	1915	5	-	Hordeum vulgare	cis-acting regulatory element involved in the MeJA-responsiveness	TaRCC1 Ⅱ
TraesCS3D02G312300	circadian	CAAAGATATC	1393	9	-	Lycopersicon esculentum	cis-acting regulatory element involved in circadian control	TaRCC1 Ⅱ
TraesCS3D02G312300	DRE core	GCCGAC	94	6	+	Arabidopsis thaliana		TaRCC1 Ⅱ
TraesCS3D02G312300	ERE	ATTTTAAA	722	8	+	Nicotiana glutinos		TaRCC1 Ⅱ
TraesCS3D02G312300	Gap-box	CAAATGAA(A/G)A	764	10	+	Arabidopsis thaliana	part of a light responsive element	TaRCC1 Ⅱ
TraesCS3D02G312300	GARE-motif	TCTGTTG	644	7	+	Brassica oleracea	gibberellin-responsive element	TaRCC1 Ⅱ
TraesCS3D02G312300	G-box	CACGAC	1482	6	+	Zea mays	cis-acting regulatory element involved in light responsiveness	TaRCC1 Ⅱ
TraesCS3D02G312300	GC-motif	CCCCCG	302	6	+	Zea mays	enhancer-like element involved in anoxic specific inducibility	TaRCC1 Ⅱ
TraesCS3D02G312300	GCN4_motif	TGAGTCA	165	7	-	Oryza sativa	cis-regulatory element involved in endosperm expression	TaRCC1 Ⅱ
TraesCS3D02G312300	GTGGC-motif	GATTCTGTGGC	914	10	+	Spinacia oleracea	part of a light responsive element	TaRCC1 Ⅱ
TraesCS3D02G312300	MBS	CAACTG	52	6	+	Arabidopsis thaliana	MYB binding site involved in drought-inducibility	TaRCC1 Ⅱ
TraesCS3D02G312300	Myb	CAACTG	52	6	+	Arabidopsis thaliana		TaRCC1 Ⅱ
TraesCS3D02G312300	MYB recognition site	CCGTTG	684	6	+	Arabidopsis thaliana		TaRCC1 Ⅱ
TraesCS3D02G312300	Myb-binding site	CAACAG	308	6	-	Nicotiana tabacum		TaRCC1 Ⅱ
TraesCS3D02G312300	Myc	TCTCTTA	1921	7	-	Arabidopsis thaliana		TaRCC1 Ⅱ
TraesCS3D02G312300	P-box	CCTTTTG	818	7	-	Oryza sativa	gibberellin-responsive element	TaRCC1 Ⅱ
TraesCS3D02G312300	Sp1	GGGCGG	88	6	-	Oryza sativa	light responsive element	TaRCC1 Ⅱ
TraesCS3D02G312300	STRE	AGGGG	792	5	+	Arabidopsis thaliana		TaRCC1 Ⅱ
TraesCS3D02G312300	TATA-box	TATACA	787	6	-	Helianthus annuus	core promoter element around -30 of transcription start	TaRCC1 Ⅱ
TraesCS3D02G312300	TCA	TCATCTTCAT	767	9	-	Pisum sativum		TaRCC1 Ⅱ
TraesCS3D02G312300	TCT-motif	TCTTAC	1085	6	+	Arabidopsis thaliana	part of a light responsive element	TaRCC1 Ⅱ
TraesCS3D02G312300	TGACG-motif	TGACG	1915	5	+	Hordeum vulgare	cis-acting regulatory element involved in the MeJA-responsiveness	TaRCC1 Ⅱ
TraesCS3D02G312300	TGA-element	AACGAC	57	6	-	Brassica oleracea	auxin-responsive element	TaRCC1 Ⅱ
TraesCS3D02G312300	WRE3	CCACCT	801	6	+	Pisum sativum		TaRCC1 Ⅱ
TraesCS3D02G356500	AAGAA-motif	GAAAGAA	1580	7	+	Avena sativa		TaRCC1 Ⅱ
TraesCS3D02G356500	ABRE	ACGTG	319	5	-	Arabidopsis thaliana	cis-acting element involved in the abscisic acid responsiveness	TaRCC1 Ⅱ
TraesCS3D02G356500	ABRE3a	TACGTG	1784	6	-	Zea mays		TaRCC1 Ⅱ
TraesCS3D02G356500	ABRE4	CACGTA	1784	6	+	Zea mays		TaRCC1 Ⅱ
TraesCS3D02G356500	ACE	GACACGTATG	1782	9	+	Petroselinum crispum	cis-acting element involved in light responsiveness	TaRCC1 Ⅱ
TraesCS3D02G356500	as-1	TGACG	28	5	-	Arabidopsis thaliana		TaRCC1 Ⅱ
TraesCS3D02G356500	AT~ABRE	TACGTGTC	1782	8	-	Arabidopsis thaliana		TaRCC1 Ⅱ
TraesCS3D02G356500	AT~TATA-box	TATATA	271	6	+	Arabidopsis thaliana		TaRCC1 Ⅱ
TraesCS3D02G356500	CAAT-box	CCAAT	40	5	+	Arabidopsis thaliana	common cis-acting element in promoter and enhancer regions	TaRCC1 Ⅱ
TraesCS3D02G356500	CCAAT-box	CAACGG	68	6	-	Hordeum vulgare	MYBHv1 binding site	TaRCC1 Ⅱ
TraesCS3D02G356500	CGTCA-motif	CGTCA	28	5	+	Hordeum vulgare	cis-acting regulatory element involved in the MeJA-responsiveness	TaRCC1 Ⅱ
TraesCS3D02G356500	circadian	CAAAGATATC	925	9	+	Lycopersicon esculentum	cis-acting regulatory element involved in circadian control	TaRCC1 Ⅱ
TraesCS3D02G356500	DRE core	GCCGAC	58	6	+	Arabidopsis thaliana		TaRCC1 Ⅱ
TraesCS3D02G356500	ERE	ATTTCATA	765	8	+	Nicotiana glutinos		TaRCC1 Ⅱ
TraesCS3D02G356500	G-Box	CACGTG	891	6	+	Pisum sativum	cis-acting regulatory element involved in light responsiveness	TaRCC1 Ⅱ
TraesCS3D02G356500	GC-motif	CCCCCG	1742	6	+	Zea mays	enhancer-like element involved in anoxic specific inducibility	TaRCC1 Ⅱ
TraesCS3D02G356500	GTGGC-motif	CAGCGTGTGGC	29	10	-	Hordeum vulgare	part of a light responsive element	TaRCC1 Ⅱ
TraesCS3D02G356500	I-box	GTATAAGGCC	1350	9	-	Larix laricina	part of a light responsive element	TaRCC1 Ⅱ
TraesCS3D02G356500	LTR	CCGAAA	1986	6	+	Hordeum vulgare	cis-acting element involved in low-temperature responsiveness	TaRCC1 Ⅱ
TraesCS3D02G356500	MYB	CAACCA	345	6	+	Arabidopsis thaliana		TaRCC1 Ⅱ
TraesCS3D02G356500	MYB recognition site	CCGTTG	68	6	+	Arabidopsis thaliana		TaRCC1 Ⅱ
TraesCS3D02G356500	Myb-binding site	CAACAG	1334	6	-	Nicotiana tabacum		TaRCC1 Ⅱ
TraesCS3D02G356500	MYC	CATGTG	358	6	-	Arabidopsis thaliana		TaRCC1 Ⅱ
TraesCS3D02G356500	P-box	CCTTTTG	841	7	-	Oryza sativa	gibberellin-responsive element	TaRCC1 Ⅱ
TraesCS3D02G356500	Sp1	GGGCGG	136	6	-	Oryza sativa	light responsive element	TaRCC1 Ⅱ
TraesCS3D02G356500	STRE	AGGGG	140	5	-	Arabidopsis thaliana		TaRCC1 Ⅱ
TraesCS3D02G356500	TATA	TATAAAAT	790	8	+	Arabidopsis thaliana		TaRCC1 Ⅱ
TraesCS3D02G356500	TATA-box	TATATA	271	6	+	Arabidopsis thaliana	core promoter element around -30 of transcription start	TaRCC1 Ⅱ
TraesCS3D02G356500	TCA	TCATCTTCAT	701	9	-	Pisum sativum		TaRCC1 Ⅱ
TraesCS3D02G356500	TCA-element	CCATCTTTTT	289	9	-	Nicotiana tabacum	cis-acting element involved in salicylic acid responsiveness	TaRCC1 Ⅱ
TraesCS3D02G356500	TGACG-motif	TGACG	28	5	-	Hordeum vulgare	cis-acting regulatory element involved in the MeJA-responsiveness	TaRCC1 Ⅱ
TraesCS3D02G356500	TGA-element	AACGAC	864	6	+	Brassica oleracea	auxin-responsive element	TaRCC1 Ⅱ
TraesCS3D02G356500	W box	TTGACC	132	6	+	Arabidopsis thaliana		TaRCC1 Ⅱ
TraesCS3D02G356500	WRE3	CCACCT	111	6	+	Pisum sativum		TaRCC1 Ⅱ
TraesCS3D02G489600	A-box	CCGTCC	312	6	+	Petroselinum crispum	cis-acting regulatory element	TaRCC1 Ⅳ
TraesCS3D02G489600	ABRE	CGTACGTGCA	56	9	+	Hordeum vulgare	cis-acting element involved in the abscisic acid responsiveness	TaRCC1 Ⅳ
TraesCS3D02G489600	AC-I	(T/C)C(T/C)(C/T)ACC(T/C)ACC	1960	8	+	Phaseolus vulgaris		TaRCC1 Ⅳ
TraesCS3D02G489600	ARE	AAACCA	411	6	+	Zea mays	cis-acting regulatory element essential for the anaerobic induction	TaRCC1 Ⅳ
TraesCS3D02G489600	as-1	TGACG	543	5	+	Arabidopsis thaliana		TaRCC1 Ⅳ
TraesCS3D02G489600	box S	AGCCACC	728	7	-	Arabidopsis thaliana		TaRCC1 Ⅳ
TraesCS3D02G489600	CAAT-box	CCAAT	38	5	+	Arabidopsis thaliana	common cis-acting element in promoter and enhancer regions	TaRCC1 Ⅳ
TraesCS3D02G489600	CAT-box	GCCACT	1030	6	+	Arabidopsis thaliana	cis-acting regulatory element related to meristem expression	TaRCC1 Ⅳ
TraesCS3D02G489600	CCGTCC motif	CCGTCC	312	6	+	Nicotiana tabacum		TaRCC1 Ⅳ
TraesCS3D02G489600	CCGTCC-box	CCGTCC	312	6	+	Petroselinum hortense		TaRCC1 Ⅳ
TraesCS3D02G489600	CGTCA-motif	CGTCA	543	5	-	Hordeum vulgare	cis-acting regulatory element involved in the MeJA-responsiveness	TaRCC1 Ⅳ
TraesCS3D02G489600	CTAG-motif	ACTAGCAGAA	837	9	-	Avena sativa		TaRCC1 Ⅳ
TraesCS3D02G489600	dOCT	CACGGATC	452	8	+	Zea mays		TaRCC1 Ⅳ
TraesCS3D02G489600	DRE core	GCCGAC	971	6	-	Arabidopsis thaliana		TaRCC1 Ⅳ
TraesCS3D02G489600	G-Box	CACGTT	343	6	-	Pisum sativum	cis-acting regulatory element involved in light responsiveness	TaRCC1 Ⅳ
TraesCS3D02G489600	GCN4_motif	TGAGTCA	1925	7	-	Oryza sativa	cis-regulatory element involved in endosperm expression	TaRCC1 Ⅳ
TraesCS3D02G489600	LTR	CCGAAA	408	6	+	Hordeum vulgare	cis-acting element involved in low-temperature responsiveness	TaRCC1 Ⅳ
TraesCS3D02G489600	MSA-like	(T/C)C(T/C)AACGG(T/C)(T/C)A	1595	8	+	Catharanthus roseus	cis-acting element involved in cell cycle regulation	TaRCC1 Ⅳ
TraesCS3D02G489600	MYB	CAACCA	205	6	+	Arabidopsis thaliana		TaRCC1 Ⅳ
TraesCS3D02G489600	O2-site	GATGATGTGG	1984	9	-	Zea mays	cis-acting regulatory element involved in zein metabolism regulation	TaRCC1 Ⅳ
TraesCS3D02G489600	Sp1	GGGCGG	467	6	-	Oryza sativa	light responsive element	TaRCC1 Ⅳ
TraesCS3D02G489600	STRE	AGGGG	117	5	-	Arabidopsis thaliana		TaRCC1 Ⅳ
TraesCS3D02G489600	TATA-box	TATTTAAA	573	8	+	Arabidopsis thaliana	core promoter element around -30 of transcription start	TaRCC1 Ⅳ
TraesCS3D02G489600	TCA	TCATCTTCAT	1989	9	+	Pisum sativum		TaRCC1 Ⅳ
TraesCS3D02G489600	TCT-motif	TCTTAC	1721	6	-	Arabidopsis thaliana	part of a light responsive element	TaRCC1 Ⅳ
TraesCS3D02G489600	TGACG-motif	TGACG	543	5	+	Hordeum vulgare	cis-acting regulatory element involved in the MeJA-responsiveness	TaRCC1 Ⅳ
TraesCS3D02G489600	W box	TTGACC	1601	6	-	Arabidopsis thaliana		TaRCC1 Ⅳ
TraesCS3D02G489600	WRE3	CCACCT	471	6	+	Pisum sativum		TaRCC1 Ⅳ
TraesCS3D02G522600	AAGAA-motif	gGTAAAGAAA	369	10	+	Avena sativa		TaRCC1 Ⅳ
TraesCS3D02G522600	ABRE	ACGTG	763	5	-	Arabidopsis thaliana	cis-acting element involved in the abscisic acid responsiveness	TaRCC1 Ⅳ
TraesCS3D02G522600	AE-box	AGAAACAA	384	8	-	Arabidopsis thaliana	part of a module for light response	TaRCC1 Ⅳ
TraesCS3D02G522600	ARE	AAACCA	173	6	-	Zea mays	cis-acting regulatory element essential for the anaerobic induction	TaRCC1 Ⅳ
TraesCS3D02G522600	as-1	TGACG	45	5	-	Arabidopsis thaliana		TaRCC1 Ⅳ
TraesCS3D02G522600	AT~TATA-box	TATATA	914	6	+	Arabidopsis thaliana		TaRCC1 Ⅳ
TraesCS3D02G522600	CAAT-box	CCAAT	99	5	+	Arabidopsis thaliana	common cis-acting element in promoter and enhancer regions	TaRCC1 Ⅳ
TraesCS3D02G522600	CAT-box	GCCACT	362	6	+	Arabidopsis thaliana	cis-acting regulatory element related to meristem expression	TaRCC1 Ⅳ
TraesCS3D02G522600	CCAAT-box	CAACGG	1242	6	-	Hordeum vulgare	MYBHv1 binding site	TaRCC1 Ⅳ
TraesCS3D02G522600	CGTCA-motif	CGTCA	45	5	+	Hordeum vulgare	cis-acting regulatory element involved in the MeJA-responsiveness	TaRCC1 Ⅳ
TraesCS3D02G522600	chs-CMA2a	TCACTTGA	854	8	+	Petroselinum crispum	part of a light responsive element	TaRCC1 Ⅳ
TraesCS3D02G522600	CTAG-motif	ACTAGCAGAA	509	9	-	Avena sativa		TaRCC1 Ⅳ
TraesCS3D02G522600	DRE core	GCCGAC	426	6	-	Arabidopsis thaliana		TaRCC1 Ⅳ
TraesCS3D02G522600	G-box	CACGTG	827	6	+	Arabidopsis thaliana	cis-acting regulatory element involved in light responsiveness	TaRCC1 Ⅳ
TraesCS3D02G522600	GC-motif	CCCCCG	777	6	-	Zea mays	enhancer-like element involved in anoxic specific inducibility	TaRCC1 Ⅳ
TraesCS3D02G522600	GCN4_motif	TGAGTCA	585	7	-	Oryza sativa	cis-regulatory element involved in endosperm expression	TaRCC1 Ⅳ
TraesCS3D02G522600	GT1-motif	GGTTAAT	1039	7	+	Avena sativa	light responsive element	TaRCC1 Ⅳ
TraesCS3D02G522600	HD-Zip 1	CAAT(A/T)ATTG	84	8	+	Arabidopsis thaliana	element involved in differentiation of the palisade mesophyll cells	TaRCC1 Ⅳ
TraesCS3D02G522600	LTR	CCGAAA	191	6	+	Hordeum vulgare	cis-acting element involved in low-temperature responsiveness	TaRCC1 Ⅳ
TraesCS3D02G522600	MBS	CAACTG	326	6	-	Arabidopsis thaliana	MYB binding site involved in drought-inducibility	TaRCC1 Ⅳ
TraesCS3D02G522600	MYB	CAACCA	104	6	+	Arabidopsis thaliana		TaRCC1 Ⅳ
TraesCS3D02G522600	MYB recognition site	CCGTTG	1242	6	+	Arabidopsis thaliana		TaRCC1 Ⅳ
TraesCS3D02G522600	MYC	CATGTG	108	6	-	Arabidopsis thaliana		TaRCC1 Ⅳ
TraesCS3D02G522600	STRE	AGGGG	65	5	-	Arabidopsis thaliana		TaRCC1 Ⅳ
TraesCS3D02G522600	TATA-box	TACAAAA	160	7	-	Oryza sativa	core promoter element around -30 of transcription start	TaRCC1 Ⅳ
TraesCS3D02G522600	TCA-element	CCATCTTTTT	984	9	-	Nicotiana tabacum	cis-acting element involved in salicylic acid responsiveness	TaRCC1 Ⅳ
TraesCS3D02G522600	TGACG-motif	TGACG	45	5	-	Hordeum vulgare	cis-acting regulatory element involved in the MeJA-responsiveness	TaRCC1 Ⅳ
TraesCS3D02G522600	W box	TTGACC	706	6	+	Arabidopsis thaliana		TaRCC1 Ⅳ
TraesCS3D02G522600	WRE3	CCACCT	1016	6	-	Pisum sativum		TaRCC1 Ⅳ
TraesCS3D02G522600	WUN-motif	AAATTACT	143	8	+	Nicotiana glutinosa		TaRCC1 Ⅳ
TraesCS5A02G173400	AAGAA-motif	GAAAGAA	113	7	+	Avena sativa		TaRCC1 Ⅱ
TraesCS5A02G173400	A-box	CCGTCC	374	6	-	Petroselinum crispum	cis-acting regulatory element	TaRCC1 Ⅱ
TraesCS5A02G173400	ABRE	CACGTG	1069	6	-	Arabidopsis thaliana	cis-acting element involved in the abscisic acid responsiveness	TaRCC1 Ⅱ
TraesCS5A02G173400	as-1	TGACG	1354	5	+	Arabidopsis thaliana		TaRCC1 Ⅱ
TraesCS5A02G173400	Box 4	ATTAAT	1795	6	-	Petroselinum crispum	part of a conserved DNA module involved in light responsiveness	TaRCC1 Ⅱ
TraesCS5A02G173400	box S	AGCCACC	1585	7	-	Arabidopsis thaliana		TaRCC1 Ⅱ
TraesCS5A02G173400	CAAT-box	CAAAT	108	5	-	Pisum sativum	common cis-acting element in promoter and enhancer regions	TaRCC1 Ⅱ
TraesCS5A02G173400	CARE	CAACTCCC	94	8	+	Oryza sativa		TaRCC1 Ⅱ
TraesCS5A02G173400	CAT-box	GCCACT	347	6	-	Arabidopsis thaliana	cis-acting regulatory element related to meristem expression	TaRCC1 Ⅱ
TraesCS5A02G173400	CCGTCC motif	CCGTCC	374	6	-	Nicotiana tabacum		TaRCC1 Ⅱ
TraesCS5A02G173400	CCGTCC-box	CCGTCC	374	6	-	Petroselinum hortense		TaRCC1 Ⅱ
TraesCS5A02G173400	CGTCA-motif	CGTCA	1354	5	-	Hordeum vulgare	cis-acting regulatory element involved in the MeJA-responsiveness	TaRCC1 Ⅱ
TraesCS5A02G173400	DRE core	GCCGAC	1158	6	-	Arabidopsis thaliana		TaRCC1 Ⅱ
TraesCS5A02G173400	ERE	ATTTCATA	753	8	-	Nicotiana glutinos		TaRCC1 Ⅱ
TraesCS5A02G173400	G-box	CACGTG	1069	6	-	Arabidopsis thaliana	cis-acting regulatory element involved in light responsiveness	TaRCC1 Ⅱ
TraesCS5A02G173400	GC-motif	CCCCCG	1181	6	+	Zea mays	enhancer-like element involved in anoxic specific inducibility	TaRCC1 Ⅱ
TraesCS5A02G173400	HD-Zip 1	CAAT(A/T)ATTG	1812	8	-	Arabidopsis thaliana	element involved in differentiation of the palisade mesophyll cells	TaRCC1 Ⅱ
TraesCS5A02G173400	LTR	CCGAAA	1325	6	-	Hordeum vulgare	cis-acting element involved in low-temperature responsiveness	TaRCC1 Ⅱ
TraesCS5A02G173400	MBS	CAACTG	1830	6	-	Arabidopsis thaliana	MYB binding site involved in drought-inducibility	TaRCC1 Ⅱ
TraesCS5A02G173400	MYB	CAACAG	1505	6	+	Arabidopsis thaliana		TaRCC1 Ⅱ
TraesCS5A02G173400	Myb-binding site	CAACAG	1505	6	+	Nicotiana tabacum		TaRCC1 Ⅱ
TraesCS5A02G173400	MYB-like sequence	TAACCA	1703	6	+	Arabidopsis thaliana		TaRCC1 Ⅱ
TraesCS5A02G173400	Myc	TCTCTTA	52	7	+	Arabidopsis thaliana		TaRCC1 Ⅱ
TraesCS5A02G173400	Sp1	GGGCGG	1178	6	-	Oryza sativa	light responsive element	TaRCC1 Ⅱ
TraesCS5A02G173400	STRE	AGGGG	81	5	-	Arabidopsis thaliana		TaRCC1 Ⅱ
TraesCS5A02G173400	TATA-box	TATA	554	4	+	Arabidopsis thaliana	core promoter element around -30 of transcription start	TaRCC1 Ⅱ
TraesCS5A02G173400	TCA	TCATCTTCAT	1305	9	+	Pisum sativum		TaRCC1 Ⅱ
TraesCS5A02G173400	TCA-element	CCATCTTTTT	722	9	-	Nicotiana tabacum	cis-acting element involved in salicylic acid responsiveness	TaRCC1 Ⅱ
TraesCS5A02G173400	TCCC-motif	TCTCCCT	1099	7	+	Spinacia oleracea	part of a light responsive element	TaRCC1 Ⅱ
TraesCS5A02G173400	TC-rich repeats	GTTTTCTTAC	1279	9	-	Nicotiana tabacum	cis-acting element involved in defense and stress responsiveness	TaRCC1 Ⅱ
TraesCS5A02G173400	TCT-motif	TCTTAC	672	6	-	Arabidopsis thaliana	part of a light responsive element	TaRCC1 Ⅱ
TraesCS5A02G173400	TGACG-motif	TGACG	1354	5	+	Hordeum vulgare	cis-acting regulatory element involved in the MeJA-responsiveness	TaRCC1 Ⅱ
TraesCS5A02G173400	WRE3	CCACCT	303	6	+	Pisum sativum		TaRCC1 Ⅱ
TraesCS5A02G173400	WUN-motif	AAATTACT	1722	8	+	Nicotiana glutinosa		TaRCC1 Ⅱ
TraesCS5A02G364400	A-box	CCGTCC	1270	6	-	Petroselinum crispum	cis-acting regulatory element	TaRCC1 Ⅱ
TraesCS5A02G364400	ARE	AAACCA	447	6	+	Zea mays	cis-acting regulatory element essential for the anaerobic induction	TaRCC1 Ⅱ
TraesCS5A02G364400	Box 4	ATTAAT	64	6	+	Petroselinum crispum	part of a conserved DNA module involved in light responsiveness	TaRCC1 Ⅱ
TraesCS5A02G364400	CAAT-box	CCAAT	149	5	+	Arabidopsis thaliana	common cis-acting element in promoter and enhancer regions	TaRCC1 Ⅱ
TraesCS5A02G364400	CCAAT-box	CAACGG	1308	6	+	Hordeum vulgare	MYBHv1 binding site	TaRCC1 Ⅱ
TraesCS5A02G364400	CCGTCC motif	CCGTCC	1270	6	-	Nicotiana tabacum		TaRCC1 Ⅱ
TraesCS5A02G364400	CCGTCC-box	CCGTCC	1270	6	-	Petroselinum hortense		TaRCC1 Ⅱ
TraesCS5A02G364400	circadian	CAAAGATATC	183	9	+	Lycopersicon esculentum	cis-acting regulatory element involved in circadian control	TaRCC1 Ⅱ
TraesCS5A02G364400	dOCT	CTCGGATC	1416	8	+	Zea mays		TaRCC1 Ⅱ
TraesCS5A02G364400	GATA-motif	GATAGGA	800	7	+	Arabidopsis thaliana	part of a light responsive element	TaRCC1 Ⅱ
TraesCS5A02G364400	G-box	CACGAC	1824	6	+	Zea mays	cis-acting regulatory element involved in light responsiveness	TaRCC1 Ⅱ
TraesCS5A02G364400	GC-motif	CCCCCG	1011	6	+	Zea mays	enhancer-like element involved in anoxic specific inducibility	TaRCC1 Ⅱ
TraesCS5A02G364400	GCN4_motif	TGAGTCA	1283	7	-	Oryza sativa	cis-regulatory element involved in endosperm expression	TaRCC1 Ⅱ
TraesCS5A02G364400	I-box	gGATAAGGTG	432	9	-	Zea mays	part of a light responsive element	TaRCC1 Ⅱ
TraesCS5A02G364400	Myb	TAACTG	236	6	+	Arabidopsis thaliana		TaRCC1 Ⅱ
TraesCS5A02G364400	MYB recognition site	CCGTTG	1308	6	-	Arabidopsis thaliana		TaRCC1 Ⅱ
TraesCS5A02G364400	MYC	CATGTG	192	6	-	Arabidopsis thaliana		TaRCC1 Ⅱ
TraesCS5A02G364400	P-box	CCTTTTG	307	7	-	Oryza sativa	gibberellin-responsive element	TaRCC1 Ⅱ
TraesCS5A02G364400	Sp1	GGGCGG	1606	6	+	Oryza sativa	light responsive element	TaRCC1 Ⅱ
TraesCS5A02G364400	STRE	AGGGG	311	5	+	Arabidopsis thaliana		TaRCC1 Ⅱ
TraesCS5A02G364400	TATA-box	TATA	41	4	+	Arabidopsis thaliana	core promoter element around -30 of transcription start	TaRCC1 Ⅱ
TraesCS5A02G364400	TCA-element	CCATCTTTTT	925	9	-	Nicotiana tabacum	cis-acting element involved in salicylic acid responsiveness	TaRCC1 Ⅱ
TraesCS5A02G364400	TCCC-motif	TCTCCCT	1588	7	-	Spinacia oleracea	part of a light responsive element	TaRCC1 Ⅱ
TraesCS5B02G170800	AAGAA-motif	gGTAAAGAAA	1917	9	-	Avena sativa		TaRCC1 Ⅱ
TraesCS5B02G170800	A-box	CCGTCC	1999	6	+	Petroselinum crispum	cis-acting regulatory element	TaRCC1 Ⅱ
TraesCS5B02G170800	ABRE	AACCCGG	104	7	-	Arabidopsis thaliana	cis-acting element involved in the abscisic acid responsiveness	TaRCC1 Ⅱ
TraesCS5B02G170800	ABRE3a	TACGTG	914	6	+	Zea mays		TaRCC1 Ⅱ
TraesCS5B02G170800	ABRE4	CACGTA	914	6	-	Zea mays		TaRCC1 Ⅱ
TraesCS5B02G170800	as-1	TGACG	78	5	+	Arabidopsis thaliana		TaRCC1 Ⅱ
TraesCS5B02G170800	AT~TATA-box	TATATA	1807	6	-	Arabidopsis thaliana		TaRCC1 Ⅱ
TraesCS5B02G170800	Box II	TGGTAATAA	1432	9	-	Solanum tuberosum	part of a light responsive element	TaRCC1 Ⅱ
TraesCS5B02G170800	CAAT-box	CAAAT	323	5	+	Pisum sativum	common cis-acting element in promoter and enhancer regions	TaRCC1 Ⅱ
TraesCS5B02G170800	CARE	CAACTCCC	1250	8	+	Oryza sativa		TaRCC1 Ⅱ
TraesCS5B02G170800	CAT-box	GCCACT	1504	6	-	Arabidopsis thaliana	cis-acting regulatory element related to meristem expression	TaRCC1 Ⅱ
TraesCS5B02G170800	CCGTCC motif	CCGTCC	1999	6	+	Nicotiana tabacum		TaRCC1 Ⅱ
TraesCS5B02G170800	CCGTCC-box	CCGTCC	1999	6	+	Petroselinum hortense		TaRCC1 Ⅱ
TraesCS5B02G170800	CGTCA-motif	CGTCA	78	5	-	Hordeum vulgare	cis-acting regulatory element involved in the MeJA-responsiveness	TaRCC1 Ⅱ
TraesCS5B02G170800	GARE-motif	TCTGTTG	249	7	+	Brassica oleracea	gibberellin-responsive element	TaRCC1 Ⅱ
TraesCS5B02G170800	GATA-motif	AAGGATAAGG	1570	9	+	Solanum tuberosum	part of a light responsive element	TaRCC1 Ⅱ
TraesCS5B02G170800	G-box	CACGAC	53	6	-	Zea mays	cis-acting regulatory element involved in light responsiveness	TaRCC1 Ⅱ
TraesCS5B02G170800	GC-motif	CCCCCG	1232	6	-	Zea mays	enhancer-like element involved in anoxic specific inducibility	TaRCC1 Ⅱ
TraesCS5B02G170800	I-box	gGATAAGGTG	1572	9	+	Zea mays	part of a light responsive element	TaRCC1 Ⅱ
TraesCS5B02G170800	MYB	CAACAG	250	6	-	Arabidopsis thaliana		TaRCC1 Ⅱ
TraesCS5B02G170800	Myb-binding site	CAACAG	250	6	-	Nicotiana tabacum		TaRCC1 Ⅱ
TraesCS5B02G170800	MYC	CATTTG	323	6	-	Arabidopsis thaliana		TaRCC1 Ⅱ
TraesCS5B02G170800	re2f-1	GCGGGAAA	29	8	+	Oryza sativa		TaRCC1 Ⅱ
TraesCS5B02G170800	STRE	AGGGG	210	5	-	Arabidopsis thaliana		TaRCC1 Ⅱ
TraesCS5B02G170800	TATA-box	TATA	733	4	+	Arabidopsis thaliana	core promoter element around -30 of transcription start	TaRCC1 Ⅱ
TraesCS5B02G170800	TATC-box	TATCCCA	990	7	+	Oryza sativa	cis-acting element involved in gibberellin-responsiveness	TaRCC1 Ⅱ
TraesCS5B02G170800	TCCC-motif	TCTCCCT	801	7	+	Spinacia oleracea	part of a light responsive element	TaRCC1 Ⅱ
TraesCS5B02G170800	TGACG-motif	TGACG	78	5	+	Hordeum vulgare	cis-acting regulatory element involved in the MeJA-responsiveness	TaRCC1 Ⅱ
TraesCS5B02G170800	W box	TTGACC	427	6	+	Arabidopsis thaliana		TaRCC1 Ⅱ
TraesCS5B02G170800	WRE3	CCACCT	261	6	-	Pisum sativum		TaRCC1 Ⅱ
TraesCS5B02G170800	WUN-motif	CCATTTCAA	1617	9	-	Nicotiana glutinosa		TaRCC1 Ⅱ
TraesCS5B02G366300	A-box	CCGTCC	1305	6	-	Petroselinum crispum	cis-acting regulatory element	TaRCC1 Ⅱ
TraesCS5B02G366300	ARE	AAACCA	1475	6	+	Zea mays	cis-acting regulatory element essential for the anaerobic induction	TaRCC1 Ⅱ
TraesCS5B02G366300	AT~TATA-box	TATATA	175	6	+	Arabidopsis thaliana		TaRCC1 Ⅱ
TraesCS5B02G366300	Box 4	ATTAAT	107	6	+	Petroselinum crispum	part of a conserved DNA module involved in light responsiveness	TaRCC1 Ⅱ
TraesCS5B02G366300	CAAT-box	CAAAT	250	5	-	Pisum sativum	common cis-acting element in promoter and enhancer regions	TaRCC1 Ⅱ
TraesCS5B02G366300	CAT-box	GCCACT	1029	6	+	Arabidopsis thaliana	cis-acting regulatory element related to meristem expression	TaRCC1 Ⅱ
TraesCS5B02G366300	CCGTCC motif	CCGTCC	1305	6	-	Nicotiana tabacum		TaRCC1 Ⅱ
TraesCS5B02G366300	CCGTCC-box	CCGTCC	1305	6	-	Petroselinum hortense		TaRCC1 Ⅱ
TraesCS5B02G366300	GATA-motif	GATAGGA	899	7	+	Arabidopsis thaliana	part of a light responsive element	TaRCC1 Ⅱ
TraesCS5B02G366300	G-box	CACGAC	1823	6	+	Zea mays	cis-acting regulatory element involved in light responsiveness	TaRCC1 Ⅱ
TraesCS5B02G366300	HD-Zip 1	CAAT(A/T)ATTG	809	8	+	Arabidopsis thaliana	element involved in differentiation of the palisade mesophyll cells	TaRCC1 Ⅱ
TraesCS5B02G366300	I-box	gGATAAGGTG	474	9	-	Zea mays	part of a light responsive element	TaRCC1 Ⅱ
TraesCS5B02G366300	LTR	CCGAAA	1365	6	-	Hordeum vulgare	cis-acting element involved in low-temperature responsiveness	TaRCC1 Ⅱ
TraesCS5B02G366300	MBS	CAACTG	1989	6	-	Arabidopsis thaliana	MYB binding site involved in drought-inducibility	TaRCC1 Ⅱ
TraesCS5B02G366300	Myb	TAACTG	278	6	+	Arabidopsis thaliana		TaRCC1 Ⅱ
TraesCS5B02G366300	MYC	CATGTG	234	6	-	Arabidopsis thaliana		TaRCC1 Ⅱ
TraesCS5B02G366300	P-box	CCTTTTG	40	7	-	Oryza sativa	gibberellin-responsive element	TaRCC1 Ⅱ
TraesCS5B02G366300	Sp1	GGGCGG	1605	6	+	Oryza sativa	light responsive element	TaRCC1 Ⅱ
TraesCS5B02G366300	STRE	AGGGG	353	5	+	Arabidopsis thaliana		TaRCC1 Ⅱ
TraesCS5B02G366300	TATA	TATAAAAT	888	8	+	Arabidopsis thaliana		TaRCC1 Ⅱ
TraesCS5B02G366300	TATA-box	TATA	84	4	+	Arabidopsis thaliana	core promoter element around -30 of transcription start	TaRCC1 Ⅱ
TraesCS5B02G366300	TGA-element	AACGAC	783	6	+	Brassica oleracea	auxin-responsive element	TaRCC1 Ⅱ
TraesCS5B02G366300	W box	TTGACC	934	6	-	Arabidopsis thaliana		TaRCC1 Ⅱ
TraesCS5D02G123500	ABRE	CACGTG	1738	6	-	Arabidopsis thaliana	cis-acting element involved in the abscisic acid responsiveness	TaRCC1 Ⅰ
TraesCS5D02G123500	ARE	AAACCA	875	6	+	Zea mays	cis-acting regulatory element essential for the anaerobic induction	TaRCC1 Ⅰ
TraesCS5D02G123500	as-1	TGACG	668	5	+	Arabidopsis thaliana		TaRCC1 Ⅰ
TraesCS5D02G123500	AuxRR-core	GGTCCAT	1904	7	-	Nicotiana tabacum	cis-acting regulatory element involved in auxin responsiveness	TaRCC1 Ⅰ
TraesCS5D02G123500	CAAT-box	CCAAT	47	5	-	Arabidopsis thaliana	common cis-acting element in promoter and enhancer regions	TaRCC1 Ⅰ
TraesCS5D02G123500	CAT-box	GCCACT	235	6	-	Arabidopsis thaliana	cis-acting regulatory element related to meristem expression	TaRCC1 Ⅰ
TraesCS5D02G123500	CCAAT-box	CAACGG	1425	6	-	Hordeum vulgare	MYBHv1 binding site	TaRCC1 Ⅰ
TraesCS5D02G123500	CGTCA-motif	CGTCA	668	5	-	Hordeum vulgare	cis-acting regulatory element involved in the MeJA-responsiveness	TaRCC1 Ⅰ
TraesCS5D02G123500	circadian	CAAAGATATC	1775	9	+	Lycopersicon esculentum	cis-acting regulatory element involved in circadian control	TaRCC1 Ⅰ
TraesCS5D02G123500	dOCT	CACGGATC	411	8	+	Zea mays		TaRCC1 Ⅰ
TraesCS5D02G123500	DRE core	GCCGAC	1677	6	+	Arabidopsis thaliana		TaRCC1 Ⅰ
TraesCS5D02G123500	ERE	ATTTTAAA	1593	8	+	Nicotiana glutinos		TaRCC1 Ⅰ
TraesCS5D02G123500	GATA-motif	GATAGGG	142	7	-	Pisum sativum	part of a light responsive element	TaRCC1 Ⅰ
TraesCS5D02G123500	G-box	CACGAC	125	6	-	Zea mays	cis-acting regulatory element involved in light responsiveness	TaRCC1 Ⅰ
TraesCS5D02G123500	I-box	AAGATAAGGCT	902	10	+	Gossypium hirsutum	part of a light responsive element	TaRCC1 Ⅰ
TraesCS5D02G123500	MYB recognition site	CCGTTG	1425	6	+	Arabidopsis thaliana		TaRCC1 Ⅰ
TraesCS5D02G123500	MYC	CATTTG	174	6	-	Arabidopsis thaliana		TaRCC1 Ⅰ
TraesCS5D02G123500	O2-site	GATGATGTGG	1843	10	+	Zea mays	cis-acting regulatory element involved in zein metabolism regulation	TaRCC1 Ⅰ
TraesCS5D02G123500	re2f-1	GCGGGAAA	554	8	-	Oryza sativa		TaRCC1 Ⅰ
TraesCS5D02G123500	STRE	AGGGG	184	5	+	Arabidopsis thaliana		TaRCC1 Ⅰ
TraesCS5D02G123500	TATA-box	TATA	246	4	+	Arabidopsis thaliana	core promoter element around -30 of transcription start	TaRCC1 Ⅰ
TraesCS5D02G123500	TCCC-motif	TCTCCCT	1785	7	+	Spinacia oleracea	part of a light responsive element	TaRCC1 Ⅰ
TraesCS5D02G123500	TGACG-motif	TGACG	668	5	+	Hordeum vulgare	cis-acting regulatory element involved in the MeJA-responsiveness	TaRCC1 Ⅰ
TraesCS5D02G123500	W box	TTGACC	442	6	-	Arabidopsis thaliana		TaRCC1 Ⅰ
TraesCS5D02G177900	AAGAA-motif	GAAAGAA	1105	7	+	Avena sativa		TaRCC1 Ⅱ
TraesCS5D02G177900	ABRE	ACGTG	1483	5	+	Arabidopsis thaliana	cis-acting element involved in the abscisic acid responsiveness	TaRCC1 Ⅱ
TraesCS5D02G177900	ACE	CTAACGTATT	628	9	+	Petroselinum crispum	cis-acting element involved in light responsiveness	TaRCC1 Ⅱ
TraesCS5D02G177900	AC-I	(T/C)C(T/C)(C/T)ACC(T/C)ACC	847	8	+	Phaseolus vulgaris		TaRCC1 Ⅱ
TraesCS5D02G177900	as-1	TGACG	629	5	+	Arabidopsis thaliana		TaRCC1 Ⅱ
TraesCS5D02G177900	AT~TATA-box	TATATA	863	6	+	Arabidopsis thaliana		TaRCC1 Ⅱ
TraesCS5D02G177900	Box II	TGGTAATAA	1271	9	-	Solanum tuberosum	part of a light responsive element	TaRCC1 Ⅱ
TraesCS5D02G177900	CAAT-box	CAAAT	89	5	-	Pisum sativum	common cis-acting element in promoter and enhancer regions	TaRCC1 Ⅱ
TraesCS5D02G177900	CAT-box	GCCACT	1646	6	-	Arabidopsis thaliana	cis-acting regulatory element related to meristem expression	TaRCC1 Ⅱ
TraesCS5D02G177900	CCAAT-box	CAACGG	290	6	+	Hordeum vulgare	MYBHv1 binding site	TaRCC1 Ⅱ
TraesCS5D02G177900	CGTCA-motif	CGTCA	629	5	-	Hordeum vulgare	cis-acting regulatory element involved in the MeJA-responsiveness	TaRCC1 Ⅱ
TraesCS5D02G177900	DRE core	GCCGAC	375	6	+	Arabidopsis thaliana		TaRCC1 Ⅱ
TraesCS5D02G177900	GATA-motif	AAGGATAAGG	1411	9	+	Solanum tuberosum	part of a light responsive element	TaRCC1 Ⅱ
TraesCS5D02G177900	G-box	CACGTC	1482	6	-	Zea mays	cis-acting regulatory element involved in light responsiveness	TaRCC1 Ⅱ
TraesCS5D02G177900	L-box	ATCCCACCTAC	1296	10	+	Petroselinum crispum	part of a light responsive element	TaRCC1 Ⅱ
TraesCS5D02G177900	LTR	CCGAAA	1577	6	-	Hordeum vulgare	cis-acting element involved in low-temperature responsiveness	TaRCC1 Ⅱ
TraesCS5D02G177900	MBS	CAACTG	988	6	-	Arabidopsis thaliana	MYB binding site involved in drought-inducibility	TaRCC1 Ⅱ
TraesCS5D02G177900	Myb	CAACTG	988	6	-	Arabidopsis thaliana		TaRCC1 Ⅱ
TraesCS5D02G177900	MYB recognition site	CCGTTG	290	6	-	Arabidopsis thaliana		TaRCC1 Ⅱ
TraesCS5D02G177900	Myc	TCTCTTA	1044	7	+	Arabidopsis thaliana		TaRCC1 Ⅱ
TraesCS5D02G177900	O2-site	GATGACATGG	1691	9	+	Zea mays	cis-acting regulatory element involved in zein metabolism regulation	TaRCC1 Ⅱ
TraesCS5D02G177900	RY-element	CATGCATG	128	8	+	Helianthus annuus	cis-acting regulatory element involved in seed-specific regulation	TaRCC1 Ⅱ
TraesCS5D02G177900	STRE	AGGGG	842	5	-	Arabidopsis thaliana		TaRCC1 Ⅱ
TraesCS5D02G177900	TATA	TATAAAAT	1863	8	+	Arabidopsis thaliana		TaRCC1 Ⅱ
TraesCS5D02G177900	TATA-box	ATATAT	73	6	+	Brassica napus	core promoter element around -30 of transcription start	TaRCC1 Ⅱ
TraesCS5D02G177900	TCCC-motif	TCTCCCT	1989	7	+	Spinacia oleracea	part of a light responsive element	TaRCC1 Ⅱ
TraesCS5D02G177900	TGACG-motif	TGACG	629	5	+	Hordeum vulgare	cis-acting regulatory element involved in the MeJA-responsiveness	TaRCC1 Ⅱ
TraesCS5D02G177900	W box	TTGACC	723	6	-	Arabidopsis thaliana		TaRCC1 Ⅱ
TraesCS5D02G177900	WRE3	CCACCT	849	6	+	Pisum sativum		TaRCC1 Ⅱ
TraesCS5D02G177900	WUN-motif	CCATTTCAA	1458	9	-	Nicotiana glutinosa		TaRCC1 Ⅱ
TraesCS5D02G373300	AAGAA-motif	GAAAGAA	1204	7	+	Avena sativa		TaRCC1 Ⅱ
TraesCS5D02G373300	A-box	CCGTCC	646	6	+	Petroselinum crispum	cis-acting regulatory element	TaRCC1 Ⅱ
TraesCS5D02G373300	ABRE	GACACGTGGC	843	9	+	Triticum aestivum	cis-acting element involved in the abscisic acid responsiveness	TaRCC1 Ⅱ
TraesCS5D02G373300	AC-I	(T/C)C(T/C)(C/T)ACC(T/C)ACC	923	8	+	Phaseolus vulgaris		TaRCC1 Ⅱ
TraesCS5D02G373300	as-1	TGACG	1383	5	-	Arabidopsis thaliana		TaRCC1 Ⅱ
TraesCS5D02G373300	AT~TATA-box	TATATA	1330	6	-	Arabidopsis thaliana		TaRCC1 Ⅱ
TraesCS5D02G373300	ATCT-motif	AATCTAATCC	1181	9	-	Pisum sativum	part of a conserved DNA module involved in light responsiveness	TaRCC1 Ⅱ
TraesCS5D02G373300	Box 4	ATTAAT	1367	6	-	Petroselinum crispum	part of a conserved DNA module involved in light responsiveness	TaRCC1 Ⅱ
TraesCS5D02G373300	CAAT-box	CAAAT	267	5	+	Pisum sativum	common cis-acting element in promoter and enhancer regions	TaRCC1 Ⅱ
TraesCS5D02G373300	CCAAT-box	CAACGG	1754	6	-	Hordeum vulgare	MYBHv1 binding site	TaRCC1 Ⅱ
TraesCS5D02G373300	CCGTCC motif	CCGTCC	646	6	+	Nicotiana tabacum		TaRCC1 Ⅱ
TraesCS5D02G373300	CCGTCC-box	CCGTCC	646	6	+	Petroselinum hortense		TaRCC1 Ⅱ
TraesCS5D02G373300	CGTCA-motif	CGTCA	1383	5	+	Hordeum vulgare	cis-acting regulatory element involved in the MeJA-responsiveness	TaRCC1 Ⅱ
TraesCS5D02G373300	CTAG-motif	ACTAGCAGAA	951	9	-	Avena sativa		TaRCC1 Ⅱ
TraesCS5D02G373300	GATA-motif	GATAGGA	1306	7	-	Arabidopsis thaliana	part of a light responsive element	TaRCC1 Ⅱ
TraesCS5D02G373300	G-box	CACGTG	845	6	+	Arabidopsis thaliana	cis-acting regulatory element involved in light responsiveness	TaRCC1 Ⅱ
TraesCS5D02G373300	GCN4_motif	TGAGTCA	1581	7	+	Oryza sativa	cis-regulatory element involved in endosperm expression	TaRCC1 Ⅱ
TraesCS5D02G373300	GT1-motif	GGTTAA	526	6	+	Arabidopsis thaliana	light responsive element	TaRCC1 Ⅱ
TraesCS5D02G373300	LTR	CCGAAA	600	6	+	Hordeum vulgare	cis-acting element involved in low-temperature responsiveness	TaRCC1 Ⅱ
TraesCS5D02G373300	MRE	AACCTAA	213	7	+	Petroselinum crispum	MYB binding site involved in light responsiveness	TaRCC1 Ⅱ
TraesCS5D02G373300	MYB	CAACCA	1480	6	+	Arabidopsis thaliana		TaRCC1 Ⅱ
TraesCS5D02G373300	MYB recognition site	CCGTTG	1754	6	+	Arabidopsis thaliana		TaRCC1 Ⅱ
TraesCS5D02G373300	MYC	CAATTG	1265	6	-	Arabidopsis thaliana		TaRCC1 Ⅱ
TraesCS5D02G373300	O2-site	GATGATGTGG	661	9	+	Zea mays	cis-acting regulatory element involved in zein metabolism regulation	TaRCC1 Ⅱ
TraesCS5D02G373300	Sp1	GGGCGG	1110	6	-	Oryza sativa	light responsive element	TaRCC1 Ⅱ
TraesCS5D02G373300	STRE	AGGGG	678	5	+	Arabidopsis thaliana		TaRCC1 Ⅱ
TraesCS5D02G373300	TATA-box	TATA	1296	4	-	Arabidopsis thaliana	core promoter element around -30 of transcription start	TaRCC1 Ⅱ
TraesCS5D02G373300	TCCC-motif	TCTCCCT	176	7	-	Spinacia oleracea	part of a light responsive element	TaRCC1 Ⅱ
TraesCS5D02G373300	TCT-motif	TCTTAC	543	6	+	Arabidopsis thaliana	part of a light responsive element	TaRCC1 Ⅱ
TraesCS5D02G373300	TGACG-motif	TGACG	1383	5	-	Hordeum vulgare	cis-acting regulatory element involved in the MeJA-responsiveness	TaRCC1 Ⅱ
TraesCS5D02G373300	W box	TTGACC	275	6	-	Arabidopsis thaliana		TaRCC1 Ⅱ
TraesCS5D02G373300	WUN-motif	AAATTTCCT	814	9	+	Brassica oleracea	wound-responsive element	TaRCC1 Ⅱ
TraesCS6A02G153100	AAGAA-motif	gGTAAAGAAA	960	9	-	Avena sativa		TaRCC1 Ⅱ
TraesCS6A02G153100	ABRE	ACGTG	629	5	+	Arabidopsis thaliana	cis-acting element involved in the abscisic acid responsiveness	TaRCC1 Ⅱ
TraesCS6A02G153100	as-1	TGACG	1843	5	+	Arabidopsis thaliana		TaRCC1 Ⅱ
TraesCS6A02G153100	AT~TATA-box	TATATA	46	6	+	Arabidopsis thaliana		TaRCC1 Ⅱ
TraesCS6A02G153100	CAAT-box	CCAAT	235	5	+	Arabidopsis thaliana	common cis-acting element in promoter and enhancer regions	TaRCC1 Ⅱ
TraesCS6A02G153100	CGTCA-motif	CGTCA	1843	5	-	Hordeum vulgare	cis-acting regulatory element involved in the MeJA-responsiveness	TaRCC1 Ⅱ
TraesCS6A02G153100	ERE	ATTTCATA	115	8	-	Nicotiana glutinos		TaRCC1 Ⅱ
TraesCS6A02G153100	GATA-motif	AAGATAAGATT	1488	10	-	Arabidopsis thaliana	part of a light responsive element	TaRCC1 Ⅱ
TraesCS6A02G153100	G-Box	CACGTT	628	6	-	Pisum sativum	cis-acting regulatory element involved in light responsiveness	TaRCC1 Ⅱ
TraesCS6A02G153100	GT1-motif	GGTTAA	650	6	-	Arabidopsis thaliana	light responsive element	TaRCC1 Ⅱ
TraesCS6A02G153100	GTGGC-motif	CATCGTGTGGC	1251	10	-	Arabidopsis thaliana	part of a light responsive element	TaRCC1 Ⅱ
TraesCS6A02G153100	I-box	gGATAAGGTG	1446	9	+	Zea mays	part of a light responsive element	TaRCC1 Ⅱ
TraesCS6A02G153100	MYB	CAACCA	95	6	-	Arabidopsis thaliana		TaRCC1 Ⅱ
TraesCS6A02G153100	Myb-binding site	CAACAG	1048	6	+	Nicotiana tabacum		TaRCC1 Ⅱ
TraesCS6A02G153100	MYB-like sequence	TAACCA	581	6	-	Arabidopsis thaliana		TaRCC1 Ⅱ
TraesCS6A02G153100	Myc	TCTCTTA	832	7	-	Arabidopsis thaliana		TaRCC1 Ⅱ
TraesCS6A02G153100	Sp1	GGGCGG	1214	6	+	Oryza sativa	light responsive element	TaRCC1 Ⅱ
TraesCS6A02G153100	STRE	AGGGG	733	5	+	Arabidopsis thaliana		TaRCC1 Ⅱ
TraesCS6A02G153100	TATA-box	ATATAT	45	6	+	Brassica napus	core promoter element around -30 of transcription start	TaRCC1 Ⅱ
TraesCS6A02G153100	TCCC-motif	TCTCCCT	1298	7	+	Spinacia oleracea	part of a light responsive element	TaRCC1 Ⅱ
TraesCS6A02G153100	TCT-motif	TCTTAC	1555	6	+	Arabidopsis thaliana	part of a light responsive element	TaRCC1 Ⅱ
TraesCS6A02G153100	TGACG-motif	TGACG	1843	5	+	Hordeum vulgare	cis-acting regulatory element involved in the MeJA-responsiveness	TaRCC1 Ⅱ
TraesCS6A02G153100	W box	TTGACC	602	6	-	Arabidopsis thaliana		TaRCC1 Ⅱ
TraesCS6A02G153100	WRE3	CCACCT	707	6	-	Pisum sativum		TaRCC1 Ⅱ
TraesCS6A02G159700	AAGAA-motif	gGTAAAGAAA	1707	9	-	Avena sativa		TaRCC1 Ⅱ
TraesCS6A02G159700	A-box	CCGTCC	983	6	-	Petroselinum crispum	cis-acting regulatory element	TaRCC1 Ⅱ
TraesCS6A02G159700	ABRE	ACGTG	369	5	-	Arabidopsis thaliana	cis-acting element involved in the abscisic acid responsiveness	TaRCC1 Ⅱ
TraesCS6A02G159700	ABRE3a	TACGTG	776	6	-	Zea mays		TaRCC1 Ⅱ
TraesCS6A02G159700	ABRE4	CACGTA	776	6	+	Zea mays		TaRCC1 Ⅱ
TraesCS6A02G159700	AC-I	(T/C)C(T/C)(C/T)ACC(T/C)ACC	758	9	+	Phaseolus vulgaris		TaRCC1 Ⅱ
TraesCS6A02G159700	ARE	AAACCA	738	6	-	Zea mays	cis-acting regulatory element essential for the anaerobic induction	TaRCC1 Ⅱ
TraesCS6A02G159700	as-1	TGACG	591	5	-	Arabidopsis thaliana		TaRCC1 Ⅱ
TraesCS6A02G159700	box S	AGCCACC	950	7	-	Arabidopsis thaliana		TaRCC1 Ⅱ
TraesCS6A02G159700	CAAT-box	CAAAT	26	5	-	Pisum sativum	common cis-acting element in promoter and enhancer regions	TaRCC1 Ⅱ
TraesCS6A02G159700	CCAAT-box	CAACGG	975	6	+	Hordeum vulgare	MYBHv1 binding site	TaRCC1 Ⅱ
TraesCS6A02G159700	CCGTCC motif	CCGTCC	983	6	-	Nicotiana tabacum		TaRCC1 Ⅱ
TraesCS6A02G159700	CCGTCC-box	CCGTCC	983	6	-	Petroselinum hortense		TaRCC1 Ⅱ
TraesCS6A02G159700	CGTCA-motif	CGTCA	591	5	+	Hordeum vulgare	cis-acting regulatory element involved in the MeJA-responsiveness	TaRCC1 Ⅱ
TraesCS6A02G159700	dOCT	CTCGGATC	1513	8	-	Zea mays		TaRCC1 Ⅱ
TraesCS6A02G159700	DRE core	GCCGAC	1117	6	+	Arabidopsis thaliana		TaRCC1 Ⅱ
TraesCS6A02G159700	G-Box	CACGTT	369	6	+	Pisum sativum	cis-acting regulatory element involved in light responsiveness	TaRCC1 Ⅱ
TraesCS6A02G159700	GC-motif	CCCCCG	349	6	+	Zea mays	enhancer-like element involved in anoxic specific inducibility	TaRCC1 Ⅱ
TraesCS6A02G159700	I-box	gGATAAGGTG	53	9	-	Zea mays	part of a light responsive element	TaRCC1 Ⅱ
TraesCS6A02G159700	LAMP-element	CCTTATCCA	55	9	+	Spinacia oleracea	part of a light responsive element	TaRCC1 Ⅱ
TraesCS6A02G159700	LTR	CCGAAA	44	6	+	Hordeum vulgare	cis-acting element involved in low-temperature responsiveness	TaRCC1 Ⅱ
TraesCS6A02G159700	MBS	CAACTG	151	6	+	Arabidopsis thaliana	MYB binding site involved in drought-inducibility	TaRCC1 Ⅱ
TraesCS6A02G159700	MBSI	aaaAaaC(G/C)GTTA	1806	10	+	Petunia hybrida	MYB binding site involved in flavonoid biosynthetic genes regulation	TaRCC1 Ⅱ
TraesCS6A02G159700	Myb	CAACTG	151	6	+	Arabidopsis thaliana		TaRCC1 Ⅱ
TraesCS6A02G159700	MYB recognition site	CCGTTG	975	6	-	Arabidopsis thaliana		TaRCC1 Ⅱ
TraesCS6A02G159700	Myb-binding site	CAACAG	725	6	+	Nicotiana tabacum		TaRCC1 Ⅱ
TraesCS6A02G159700	MYB-like sequence	TAACCA	1812	6	-	Arabidopsis thaliana		TaRCC1 Ⅱ
TraesCS6A02G159700	MYC	CATGTG	264	6	-	Arabidopsis thaliana		TaRCC1 Ⅱ
TraesCS6A02G159700	O2-site	GATGATGTGG	990	9	+	Zea mays	cis-acting regulatory element involved in zein metabolism regulation	TaRCC1 Ⅱ
TraesCS6A02G159700	P-box	CCTTTTG	382	7	+	Oryza sativa	gibberellin-responsive element	TaRCC1 Ⅱ
TraesCS6A02G159700	Sp1	GGGCGG	352	6	-	Oryza sativa	light responsive element	TaRCC1 Ⅱ
TraesCS6A02G159700	STRE	AGGGG	53	5	-	Arabidopsis thaliana		TaRCC1 Ⅱ
TraesCS6A02G159700	TATA-box	TACAAAA	384	7	-	Oryza sativa	core promoter element around -30 of transcription start	TaRCC1 Ⅱ
TraesCS6A02G159700	TATC-box	TATCCCA	109	7	+	Oryza sativa	cis-acting element involved in gibberellin-responsiveness	TaRCC1 Ⅱ
TraesCS6A02G159700	TCA	TCATCTTCAT	1680	9	+	Pisum sativum		TaRCC1 Ⅱ
TraesCS6A02G159700	TCA-element	TCAGAAGAGG	1721	9	-	Brassica oleracea	cis-acting element involved in salicylic acid responsiveness	TaRCC1 Ⅱ
TraesCS6A02G159700	TC-rich repeats	GTTTTCTTAC	1887	9	-	Nicotiana tabacum	cis-acting element involved in defense and stress responsiveness	TaRCC1 Ⅱ
TraesCS6A02G159700	TCT-motif	TCTTAC	1887	6	-	Arabidopsis thaliana	part of a light responsive element	TaRCC1 Ⅱ
TraesCS6A02G159700	TGACG-motif	TGACG	591	5	-	Hordeum vulgare	cis-acting regulatory element involved in the MeJA-responsiveness	TaRCC1 Ⅱ
TraesCS6A02G159700	WRE3	CCACCT	232	6	-	Pisum sativum		TaRCC1 Ⅱ
TraesCS6A02G159700	WUN-motif	AAATTTCTT	21	9	-	Nicotiana glutinosa		TaRCC1 Ⅱ
TraesCS6A02G261000	AAGAA-motif	GAAAGAA	411	7	+	Avena sativa		TaRCC1 Ⅳ
TraesCS6A02G261000	A-box	CCGTCC	341	6	+	Petroselinum crispum	cis-acting regulatory element	TaRCC1 Ⅳ
TraesCS6A02G261000	ABRE	TACGGTC	152	7	-	Arabidopsis thaliana	cis-acting element involved in the abscisic acid responsiveness	TaRCC1 Ⅳ
TraesCS6A02G261000	ABRE3a	TACGTG	523	6	+	Zea mays		TaRCC1 Ⅳ
TraesCS6A02G261000	ABRE4	CACGTA	523	6	-	Zea mays		TaRCC1 Ⅳ
TraesCS6A02G261000	AE-box	AGAAACAA	1778	8	+	Arabidopsis thaliana	part of a module for light response	TaRCC1 Ⅳ
TraesCS6A02G261000	ARE	AAACCA	451	6	+	Zea mays	cis-acting regulatory element essential for the anaerobic induction	TaRCC1 Ⅳ
TraesCS6A02G261000	as-1	TGACG	70	5	-	Arabidopsis thaliana		TaRCC1 Ⅳ
TraesCS6A02G261000	CAAT-box	CCAAT	361	5	+	Arabidopsis thaliana	common cis-acting element in promoter and enhancer regions	TaRCC1 Ⅳ
TraesCS6A02G261000	CAT-box	GCCACT	239	6	-	Arabidopsis thaliana	cis-acting regulatory element related to meristem expression	TaRCC1 Ⅳ
TraesCS6A02G261000	CCAAT-box	CAACGG	175	6	+	Hordeum vulgare	MYBHv1 binding site	TaRCC1 Ⅳ
TraesCS6A02G261000	CCGTCC motif	CCGTCC	341	6	+	Nicotiana tabacum		TaRCC1 Ⅳ
TraesCS6A02G261000	CCGTCC-box	CCGTCC	341	6	+	Petroselinum hortense		TaRCC1 Ⅳ
TraesCS6A02G261000	CGTCA-motif	CGTCA	70	5	+	Hordeum vulgare	cis-acting regulatory element involved in the MeJA-responsiveness	TaRCC1 Ⅳ
TraesCS6A02G261000	GARE-motif	TCTGTTG	1752	7	-	Brassica oleracea	gibberellin-responsive element	TaRCC1 Ⅳ
TraesCS6A02G261000	GATA-motif	AAGGATAAGG	34	9	-	Solanum tuberosum	part of a light responsive element	TaRCC1 Ⅳ
TraesCS6A02G261000	G-box	TACGTG	523	6	+	Arabidopsis thaliana	cis-acting regulatory element involved in light responsiveness	TaRCC1 Ⅳ
TraesCS6A02G261000	GC-motif	CCCCCG	325	6	-	Zea mays	enhancer-like element involved in anoxic specific inducibility	TaRCC1 Ⅳ
TraesCS6A02G261000	LAMP-element	CCTTATCCA	34	9	+	Spinacia oleracea	part of a light responsive element	TaRCC1 Ⅳ
TraesCS6A02G261000	LTR	CCGAAA	1389	6	-	Hordeum vulgare	cis-acting element involved in low-temperature responsiveness	TaRCC1 Ⅳ
TraesCS6A02G261000	Myb	TAACTG	718	6	-	Arabidopsis thaliana		TaRCC1 Ⅳ
TraesCS6A02G261000	MYB recognition site	CCGTTG	175	6	-	Arabidopsis thaliana		TaRCC1 Ⅳ
TraesCS6A02G261000	Myb-binding site	CAACAG	1752	6	+	Nicotiana tabacum		TaRCC1 Ⅳ
TraesCS6A02G261000	MYB-like sequence	TAACCA	395	6	+	Arabidopsis thaliana		TaRCC1 Ⅳ
TraesCS6A02G261000	MYC	CATGTG	934	6	-	Arabidopsis thaliana		TaRCC1 Ⅳ
TraesCS6A02G261000	STRE	AGGGG	1537	5	+	Arabidopsis thaliana		TaRCC1 Ⅳ
TraesCS6A02G261000	TATA-box	ATATAA	377	6	+	Brassica oleracea	core promoter element around -30 of transcription start	TaRCC1 Ⅳ
TraesCS6A02G261000	TCA	TCATCTTCAT	628	9	-	Pisum sativum		TaRCC1 Ⅳ
TraesCS6A02G261000	TCCC-motif	TCTCCCT	1806	7	+	Spinacia oleracea	part of a light responsive element	TaRCC1 Ⅳ
TraesCS6A02G261000	TGACG-motif	TGACG	70	5	-	Hordeum vulgare	cis-acting regulatory element involved in the MeJA-responsiveness	TaRCC1 Ⅳ
TraesCS6A02G261000	TGA-element	AACGAC	1125	6	+	Brassica oleracea	auxin-responsive element	TaRCC1 Ⅳ
TraesCS6A02G261000	W box	TTGACC	56	6	-	Arabidopsis thaliana		TaRCC1 Ⅳ
TraesCS6A02G261000	WRE3	CCACCT	215	6	-	Pisum sativum		TaRCC1 Ⅳ
TraesCS6B02G180900	AAGAA-motif	GAAAGAA	2008	7	-	Avena sativa		TaRCC1 Ⅱ
TraesCS6B02G180900	A-box	CCGTCC	1224	6	+	Petroselinum crispum	cis-acting regulatory element	TaRCC1 Ⅱ
TraesCS6B02G180900	ABRE	ACGTG	516	5	+	Arabidopsis thaliana	cis-acting element involved in the abscisic acid responsiveness	TaRCC1 Ⅱ
TraesCS6B02G180900	ABRE3a	TACGTG	515	6	+	Zea mays		TaRCC1 Ⅱ
TraesCS6B02G180900	ABRE4	CACGTA	515	6	-	Zea mays		TaRCC1 Ⅱ
TraesCS6B02G180900	ARE	AAACCA	1277	6	+	Zea mays	cis-acting regulatory element essential for the anaerobic induction	TaRCC1 Ⅱ
TraesCS6B02G180900	as-1	TGACG	1002	5	+	Arabidopsis thaliana		TaRCC1 Ⅱ
TraesCS6B02G180900	AT~TATA-box	TATATA	1145	6	-	Arabidopsis thaliana		TaRCC1 Ⅱ
TraesCS6B02G180900	Box 4	ATTAAT	1202	6	-	Petroselinum crispum	part of a conserved DNA module involved in light responsiveness	TaRCC1 Ⅱ
TraesCS6B02G180900	CAAT-box	CCAAT	59	5	-	Arabidopsis thaliana	common cis-acting element in promoter and enhancer regions	TaRCC1 Ⅱ
TraesCS6B02G180900	CAT-box	GCCACT	623	6	-	Arabidopsis thaliana	cis-acting regulatory element related to meristem expression	TaRCC1 Ⅱ
TraesCS6B02G180900	CCAAT-box	CAACGG	537	6	+	Hordeum vulgare	MYBHv1 binding site	TaRCC1 Ⅱ
TraesCS6B02G180900	CCGTCC motif	CCGTCC	1224	6	+	Nicotiana tabacum		TaRCC1 Ⅱ
TraesCS6B02G180900	CCGTCC-box	CCGTCC	1224	6	+	Petroselinum hortense		TaRCC1 Ⅱ
TraesCS6B02G180900	CGTCA-motif	CGTCA	1002	5	-	Hordeum vulgare	cis-acting regulatory element involved in the MeJA-responsiveness	TaRCC1 Ⅱ
TraesCS6B02G180900	ERE	ATTTTAAA	1572	8	-	Nicotiana glutinos		TaRCC1 Ⅱ
TraesCS6B02G180900	GARE-motif	TCTGTTG	1601	7	-	Brassica oleracea	gibberellin-responsive element	TaRCC1 Ⅱ
TraesCS6B02G180900	G-Box	CACGTG	952	6	+	Pisum sativum	cis-acting regulatory element involved in light responsiveness	TaRCC1 Ⅱ
TraesCS6B02G180900	GC-motif	AGCGCGCCG	607	9	+	Oryza sativa	?	TaRCC1 Ⅱ
TraesCS6B02G180900	GCN4_motif	TGAGTCA	1487	7	+	Oryza sativa	cis-regulatory element involved in endosperm expression	TaRCC1 Ⅱ
TraesCS6B02G180900	GT1-motif	GGTTAA	1218	6	+	Arabidopsis thaliana	light responsive element	TaRCC1 Ⅱ
TraesCS6B02G180900	GTGGC-motif	GATTCTGTGGC	880	10	-	Spinacia oleracea	part of a light responsive element	TaRCC1 Ⅱ
TraesCS6B02G180900	LTR	CCGAAA	1272	6	+	Hordeum vulgare	cis-acting element involved in low-temperature responsiveness	TaRCC1 Ⅱ
TraesCS6B02G180900	MSA-like	(T/C)C(T/C)AACGG(T/C)(T/C)A	1399	8	+	Catharanthus roseus	cis-acting element involved in cell cycle regulation	TaRCC1 Ⅱ
TraesCS6B02G180900	MYB	CAACAG	628	6	-	Arabidopsis thaliana		TaRCC1 Ⅱ
TraesCS6B02G180900	MYB recognition site	CCGTTG	537	6	-	Arabidopsis thaliana		TaRCC1 Ⅱ
TraesCS6B02G180900	Myb-binding site	CAACAG	628	6	-	Nicotiana tabacum		TaRCC1 Ⅱ
TraesCS6B02G180900	MYB-like sequence	TAACCA	1217	6	-	Arabidopsis thaliana		TaRCC1 Ⅱ
TraesCS6B02G180900	MYC	CATGTG	159	6	-	Arabidopsis thaliana		TaRCC1 Ⅱ
TraesCS6B02G180900	O2-site	GATGATGTGG	347	9	+	Zea mays	cis-acting regulatory element involved in zein metabolism regulation	TaRCC1 Ⅱ
TraesCS6B02G180900	plant_AP-2-like	CGACCAGG	1957	8	-	Oryza sativa	?	TaRCC1 Ⅱ
TraesCS6B02G180900	Sp1	GGGCGG	52	6	+	Oryza sativa	light responsive element	TaRCC1 Ⅱ
TraesCS6B02G180900	STRE	AGGGG	1903	5	-	Arabidopsis thaliana		TaRCC1 Ⅱ
TraesCS6B02G180900	TATA-box	TATAAAA	855	7	-	Pisum sativum	core promoter element around -30 of transcription start	TaRCC1 Ⅱ
TraesCS6B02G180900	TATC-box	TATCCCA	713	7	-	Oryza sativa	cis-acting element involved in gibberellin-responsiveness	TaRCC1 Ⅱ
TraesCS6B02G180900	TCA	TCATCTTCAT	201	9	-	Pisum sativum		TaRCC1 Ⅱ
TraesCS6B02G180900	TCT-motif	TCTTAC	1013	6	-	Arabidopsis thaliana	part of a light responsive element	TaRCC1 Ⅱ
TraesCS6B02G180900	TGACG-motif	TGACG	1002	5	+	Hordeum vulgare	cis-acting regulatory element involved in the MeJA-responsiveness	TaRCC1 Ⅱ
TraesCS6B02G180900	WRE3	CCACCT	1954	6	+	Pisum sativum		TaRCC1 Ⅱ
TraesCS6B02G180900	WUN-motif	TTATTACAT	1698	9	+	Nicotiana glutinosa		TaRCC1 Ⅱ
TraesCS6B02G191600	AAGAA-motif	gGTAAAGAAA	1546	9	-	Avena sativa		TaRCC1 Ⅱ
TraesCS6B02G191600	A-box	CCGTCC	610	6	-	Petroselinum crispum	cis-acting regulatory element	TaRCC1 Ⅱ
TraesCS6B02G191600	ABRE	ACGTG	103	5	-	Arabidopsis thaliana	cis-acting element involved in the abscisic acid responsiveness	TaRCC1 Ⅱ
TraesCS6B02G191600	ABRE3a	TACGTG	616	6	-	Zea mays		TaRCC1 Ⅱ
TraesCS6B02G191600	ABRE4	CACGTA	616	6	+	Zea mays		TaRCC1 Ⅱ
TraesCS6B02G191600	ACE	GACACGTATG	1597	9	-	Petroselinum crispum	cis-acting element involved in light responsiveness	TaRCC1 Ⅱ
TraesCS6B02G191600	AC-I	(T/C)C(T/C)(C/T)ACC(T/C)ACC	598	9	+	Phaseolus vulgaris		TaRCC1 Ⅱ
TraesCS6B02G191600	ARE	AAACCA	1634	6	+	Zea mays	cis-acting regulatory element essential for the anaerobic induction	TaRCC1 Ⅱ
TraesCS6B02G191600	as-1	TGACG	325	5	-	Arabidopsis thaliana		TaRCC1 Ⅱ
TraesCS6B02G191600	AT~ABRE	TACGTGTC	1599	8	+	Arabidopsis thaliana		TaRCC1 Ⅱ
TraesCS6B02G191600	AT~TATA-box	TATATA	1420	6	-	Arabidopsis thaliana		TaRCC1 Ⅱ
TraesCS6B02G191600	box S	AGCCACC	793	7	-	Arabidopsis thaliana		TaRCC1 Ⅱ
TraesCS6B02G191600	CAAT-box	CAAAT	448	5	+	Pisum sativum	common cis-acting element in promoter and enhancer regions	TaRCC1 Ⅱ
TraesCS6B02G191600	CAT-box	GCCACT	519	6	-	Arabidopsis thaliana	cis-acting regulatory element related to meristem expression	TaRCC1 Ⅱ
TraesCS6B02G191600	CCAAT-box	CAACGG	818	6	+	Hordeum vulgare	MYBHv1 binding site	TaRCC1 Ⅱ
TraesCS6B02G191600	CCGTCC motif	CCGTCC	610	6	-	Nicotiana tabacum		TaRCC1 Ⅱ
TraesCS6B02G191600	CCGTCC-box	CCGTCC	610	6	-	Petroselinum hortense		TaRCC1 Ⅱ
TraesCS6B02G191600	CGTCA-motif	CGTCA	325	5	+	Hordeum vulgare	cis-acting regulatory element involved in the MeJA-responsiveness	TaRCC1 Ⅱ
TraesCS6B02G191600	dOCT	CTCGGATC	1356	8	-	Zea mays		TaRCC1 Ⅱ
TraesCS6B02G191600	DRE core	GCCGAC	960	6	+	Arabidopsis thaliana		TaRCC1 Ⅱ
TraesCS6B02G191600	ERE	ATTTTAAA	1739	8	+	Nicotiana glutinos		TaRCC1 Ⅱ
TraesCS6B02G191600	G-box	TACGTG	616	6	-	Arabidopsis thaliana	cis-acting regulatory element involved in light responsiveness	TaRCC1 Ⅱ
TraesCS6B02G191600	GC-motif	CCCCCG	83	6	+	Zea mays	enhancer-like element involved in anoxic specific inducibility	TaRCC1 Ⅱ
TraesCS6B02G191600	GT1-motif	GGTTAA	1936	6	-	Arabidopsis thaliana	light responsive element	TaRCC1 Ⅱ
TraesCS6B02G191600	MYB	CAACAG	565	6	+	Arabidopsis thaliana		TaRCC1 Ⅱ
TraesCS6B02G191600	MYB recognition site	CCGTTG	818	6	-	Arabidopsis thaliana		TaRCC1 Ⅱ
TraesCS6B02G191600	Myb-binding site	CAACAG	565	6	+	Nicotiana tabacum		TaRCC1 Ⅱ
TraesCS6B02G191600	MYB-like sequence	TAACCA	1567	6	-	Arabidopsis thaliana		TaRCC1 Ⅱ
TraesCS6B02G191600	MYC	CATTTG	1729	6	-	Arabidopsis thaliana		TaRCC1 Ⅱ
TraesCS6B02G191600	P-box	CCTTTTG	116	7	+	Oryza sativa	gibberellin-responsive element	TaRCC1 Ⅱ
TraesCS6B02G191600	Sp1	GGGCGG	86	6	-	Oryza sativa	light responsive element	TaRCC1 Ⅱ
TraesCS6B02G191600	STRE	AGGGG	345	5	-	Arabidopsis thaliana		TaRCC1 Ⅱ
TraesCS6B02G191600	TATA-box	TACAAAA	118	7	-	Oryza sativa	core promoter element around -30 of transcription start	TaRCC1 Ⅱ
TraesCS6B02G191600	TCA	TCATCTTCAT	1523	9	+	Pisum sativum		TaRCC1 Ⅱ
TraesCS6B02G191600	TCA-element	TCAGAAGAGG	1560	9	-	Brassica oleracea	cis-acting element involved in salicylic acid responsiveness	TaRCC1 Ⅱ
TraesCS6B02G191600	TGACG-motif	TGACG	325	5	-	Hordeum vulgare	cis-acting regulatory element involved in the MeJA-responsiveness	TaRCC1 Ⅱ
TraesCS6B02G191600	WRE3	CCACCT	48	6	+	Pisum sativum		TaRCC1 Ⅱ
TraesCS6B02G191600	WUN-motif	TAATTACTC	499	9	-	Nicotiana glutinosa		TaRCC1 Ⅱ
TraesCS6B02G288400	AAGAA-motif	GAAAGAA	222	7	+	Avena sativa		TaRCC1 Ⅳ
TraesCS6B02G288400	A-box	CCGTCC	1158	6	-	Petroselinum crispum	cis-acting regulatory element	TaRCC1 Ⅳ
TraesCS6B02G288400	ABRE	CACGTG	481	6	+	Arabidopsis thaliana	cis-acting element involved in the abscisic acid responsiveness	TaRCC1 Ⅳ
TraesCS6B02G288400	AE-box	AGAAACAA	1503	8	+	Arabidopsis thaliana	part of a module for light response	TaRCC1 Ⅳ
TraesCS6B02G288400	ARE	AAACCA	710	6	+	Zea mays	cis-acting regulatory element essential for the anaerobic induction	TaRCC1 Ⅳ
TraesCS6B02G288400	as-1	TGACG	310	5	-	Arabidopsis thaliana		TaRCC1 Ⅳ
TraesCS6B02G288400	AT~TATA-box	TATATA	1747	6	-	Arabidopsis thaliana		TaRCC1 Ⅳ
TraesCS6B02G288400	AuxRR-core	GGTCCAT	589	7	-	Nicotiana tabacum	cis-acting regulatory element involved in auxin responsiveness	TaRCC1 Ⅳ
TraesCS6B02G288400	CAAT-box	CAAAT	238	5	+	Pisum sativum	common cis-acting element in promoter and enhancer regions	TaRCC1 Ⅳ
TraesCS6B02G288400	CAT-box	GCCACT	1977	6	+	Arabidopsis thaliana	cis-acting regulatory element related to meristem expression	TaRCC1 Ⅳ
TraesCS6B02G288400	CCAAT-box	CAACGG	331	6	+	Hordeum vulgare	MYBHv1 binding site	TaRCC1 Ⅳ
TraesCS6B02G288400	CCGTCC motif	CCGTCC	1158	6	-	Nicotiana tabacum		TaRCC1 Ⅳ
TraesCS6B02G288400	CCGTCC-box	CCGTCC	1158	6	-	Petroselinum hortense		TaRCC1 Ⅳ
TraesCS6B02G288400	CGTCA-motif	CGTCA	310	5	+	Hordeum vulgare	cis-acting regulatory element involved in the MeJA-responsiveness	TaRCC1 Ⅳ
TraesCS6B02G288400	chs-Unit 1 m1	ACCTAACCCGG	66	10	-	Zea mays	part of a light responsive element	TaRCC1 Ⅳ
TraesCS6B02G288400	GARE-motif	TCTGTTG	1485	7	-	Brassica oleracea	gibberellin-responsive element	TaRCC1 Ⅳ
TraesCS6B02G288400	GATA-motif	AAGATAAGATT	224	10	+	Arabidopsis thaliana	part of a light responsive element	TaRCC1 Ⅳ
TraesCS6B02G288400	G-box	CACGTG	481	6	+	Arabidopsis thaliana	cis-acting regulatory element involved in light responsiveness	TaRCC1 Ⅳ
TraesCS6B02G288400	GC-motif	CCCCCG	583	6	-	Zea mays	enhancer-like element involved in anoxic specific inducibility	TaRCC1 Ⅳ
TraesCS6B02G288400	LAMP-element	CCTTATCCA	292	9	+	Spinacia oleracea	part of a light responsive element	TaRCC1 Ⅳ
TraesCS6B02G288400	LTR	CCGAAA	1359	6	-	Hordeum vulgare	cis-acting element involved in low-temperature responsiveness	TaRCC1 Ⅳ
TraesCS6B02G288400	Myb	TAACTG	977	6	-	Arabidopsis thaliana		TaRCC1 Ⅳ
TraesCS6B02G288400	MYB recognition site	CCGTTG	331	6	-	Arabidopsis thaliana		TaRCC1 Ⅳ
TraesCS6B02G288400	Myb-binding site	CAACAG	433	6	+	Nicotiana tabacum		TaRCC1 Ⅳ
TraesCS6B02G288400	MYC	CATTTG	238	6	-	Arabidopsis thaliana		TaRCC1 Ⅳ
TraesCS6B02G288400	P-box	CCTTTTG	1469	7	-	Oryza sativa	gibberellin-responsive element	TaRCC1 Ⅳ
TraesCS6B02G288400	STRE	AGGGG	363	5	+	Arabidopsis thaliana		TaRCC1 Ⅳ
TraesCS6B02G288400	TATA-box	TATA	174	4	+	Arabidopsis thaliana	core promoter element around -30 of transcription start	TaRCC1 Ⅳ
TraesCS6B02G288400	TCCC-motif	TCTCCCT	1531	7	+	Spinacia oleracea	part of a light responsive element	TaRCC1 Ⅳ
TraesCS6B02G288400	TGACG-motif	TGACG	310	5	-	Hordeum vulgare	cis-acting regulatory element involved in the MeJA-responsiveness	TaRCC1 Ⅳ
TraesCS6B02G288400	W box	TTGACC	882	6	-	Arabidopsis thaliana		TaRCC1 Ⅳ
TraesCS6D02G142500	3-AF1 binding site	TAAGAGAGGAA	360	10	+	Solanum tuberosum	light responsive element	TaRCC1 Ⅱ
TraesCS6D02G142500	A-box	CCGTCC	1995	6	+	Petroselinum crispum	cis-acting regulatory element	TaRCC1 Ⅱ
TraesCS6D02G142500	ABRE	ACGTG	479	5	+	Arabidopsis thaliana	cis-acting element involved in the abscisic acid responsiveness	TaRCC1 Ⅱ
TraesCS6D02G142500	ABRE3a	TACGTG	693	6	+	Zea mays		TaRCC1 Ⅱ
TraesCS6D02G142500	ABRE4	CACGTA	693	6	-	Zea mays		TaRCC1 Ⅱ
TraesCS6D02G142500	as-1	TGACG	857	5	-	Arabidopsis thaliana		TaRCC1 Ⅱ
TraesCS6D02G142500	AT~TATA-box	TATATA	515	6	+	Arabidopsis thaliana		TaRCC1 Ⅱ
TraesCS6D02G142500	Box 4	ATTAAT	1973	6	-	Petroselinum crispum	part of a conserved DNA module involved in light responsiveness	TaRCC1 Ⅱ
TraesCS6D02G142500	CAAT-box	CCAAT	74	5	+	Arabidopsis thaliana	common cis-acting element in promoter and enhancer regions	TaRCC1 Ⅱ
TraesCS6D02G142500	CARE	CAACTCCC	573	8	-	Oryza sativa		TaRCC1 Ⅱ
TraesCS6D02G142500	CAT-box	GCCACT	613	6	+	Arabidopsis thaliana	cis-acting regulatory element related to meristem expression	TaRCC1 Ⅱ
TraesCS6D02G142500	CCAAT-box	CAACGG	897	6	+	Hordeum vulgare	MYBHv1 binding site	TaRCC1 Ⅱ
TraesCS6D02G142500	CCGTCC motif	CCGTCC	1995	6	+	Nicotiana tabacum		TaRCC1 Ⅱ
TraesCS6D02G142500	CCGTCC-box	CCGTCC	1995	6	+	Petroselinum hortense		TaRCC1 Ⅱ
TraesCS6D02G142500	CGTCA-motif	CGTCA	857	5	+	Hordeum vulgare	cis-acting regulatory element involved in the MeJA-responsiveness	TaRCC1 Ⅱ
TraesCS6D02G142500	chs-CMA2a	TCACTTGA	1335	8	-	Petroselinum crispum	part of a light responsive element	TaRCC1 Ⅱ
TraesCS6D02G142500	G-box	TACGTG	693	6	+	Arabidopsis thaliana	cis-acting regulatory element involved in light responsiveness	TaRCC1 Ⅱ
TraesCS6D02G142500	GT1-motif	GGTTAA	500	6	-	Arabidopsis thaliana	light responsive element	TaRCC1 Ⅱ
TraesCS6D02G142500	GTGGC-motif	CATCGTGTGGC	1098	10	-	Arabidopsis thaliana	part of a light responsive element	TaRCC1 Ⅱ
TraesCS6D02G142500	LAMP-element	CTTTATCA	402	8	+	Pisum sativum	part of a light responsive element	TaRCC1 Ⅱ
TraesCS6D02G142500	LTR	CCGAAA	641	6	-	Hordeum vulgare	cis-acting element involved in low-temperature responsiveness	TaRCC1 Ⅱ
TraesCS6D02G142500	MYB	TAACCA	394	6	-	Arabidopsis thaliana		TaRCC1 Ⅱ
TraesCS6D02G142500	MYB recognition site	CCGTTG	897	6	-	Arabidopsis thaliana		TaRCC1 Ⅱ
TraesCS6D02G142500	MYB-like sequence	TAACCA	394	6	-	Arabidopsis thaliana		TaRCC1 Ⅱ
TraesCS6D02G142500	Myc	TCTCTTA	360	7	-	Arabidopsis thaliana		TaRCC1 Ⅱ
TraesCS6D02G142500	Sp1	GGGCGG	1061	6	+	Oryza sativa	light responsive element	TaRCC1 Ⅱ
TraesCS6D02G142500	STRE	AGGGG	772	5	-	Arabidopsis thaliana		TaRCC1 Ⅱ
TraesCS6D02G142500	TATA-box	TACAAAA	160	7	-	Oryza sativa	core promoter element around -30 of transcription start	TaRCC1 Ⅱ
[truncated: 307 more rows]

## Sheet: Table S6
Table S6. The temporal and spatial expression patterns of 76 TaRCC1 genes in 5 different tissues of wheat
Gene	root_Z10	root_Z13	root_Z39	stem_Z30	stem_Z32	stem_Z65	leaf_Z10	leaf_Z23	leaf_Z71	spike_Z32	spike_Z39	spike_Z65	grain_Z71	grain_Z75	grain_Z85
TraesCS1A02G020400	2.85225	2.24961	2.44399	3.48228	2.14757	0.938397	1.01696	1.01325	0.400242	2.75642	3.52915	1.30584	0.994764	0.63689	0.335452
TraesCS1A02G071100	1.14761	1.07733	1.18655	4.11787	1.51721	0.743141	0.594953	1.11929	0.599068	5.08094	2.32092	1.94826	1.41065	0.196979	0.295712
TraesCS1A02G071200	0.223303	0.405022	0.253707	1.95541	0.441088	0	0.233386	0.383161	0	2.4716	0.637095	0.203914	0.286467	0.0554386	0.0346807
TraesCS1A02G076400	1.82692	1.70971	1.6949	2.03415	2.86097	5.7093	3.4995	3.49456	2.95871	2.27937	3.02846	5.43195	3.5183	0.317597	2.76852
TraesCS1A02G240600	3.28608	3.35341	3.2457	6.50921	4.77674	4.85924	2.06254	3.16806	2.93633	8.26727	14.7898	7.70198	4.86714	0.932208	2.98924
TraesCS1A02G366800	0.0424154	0.0330376	0.0333944	1.29129	1.47456	1.96171	0.662269	1.24446	1.30869	2.89638	3.7006	11.0015	1.19496	0.0490621	0.0659637
TraesCS1B02G024400	1.59615	1.26075	1.5418	2.70594	1.2067	0.50729	0.741132	0.854687	0.144399	1.91085	2.46665	0.519757	0.259172	0.457639	0.687414
TraesCS1B02G145900LC	0.0182791	0.110098	0.0333527	0.0248937	0	0	0	0.0431003	0	0.130915	0.0220104	0.0201288	0	0	0
TraesCS1B02G155400LC	0	0	0	0	0	0	0.528585	0	0	0	0.000109999	0	0	0.00910475	0
TraesCS1B02G252700	3.59198	3.68208	3.63527	7.26203	4.52648	3.38488	1.85119	3.18408	2.751	9.4444	15.0343	7.92554	5.33039	1.07743	4.34407
TraesCS1B02G384600	0.12534	0.0299475	0.0224644	0.157755	0.275476	0.34234	0.0937565	0.146662	0.324483	0.801158	0.353857	5.70753	0.569697	0.0234979	0.0078185
TraesCS1D02G019900	2.11209	1.48973	1.41759	4.72214	2.35206	0.939781	1.18921	1.2593	0.251755	2.81704	3.06685	2.00483	0.980586	1.03236	0.693468
TraesCS1D02G073500	0.260495	0.140228	0.309658	1.24863	0.209918	0.083253	0.143742	0.276305	0.0596537	2.3702	0.558823	0.203588	0.410898	0.0410151	0.0684804
TraesCS1D02G078800	3.35091	2.95144	3.1697	2.86706	4.98263	9.16605	4.61534	5.17069	6.15692	3.55695	5.00473	9.1454	5.48741	0.511446	4.79066
TraesCS1D02G240700	4.14756	3.60522	3.89452	6.57831	4.64847	4.58554	2.48088	3.19744	2.29746	8.87484	15.4138	9.26981	5.45335	1.00016	3.09162
TraesCS1D02G372300	0.446973	0.323917	0.413672	0.823339	0.808275	0.819481	0.450459	0.669334	0.526483	1.27133	1.67329	6.62372	0.720336	0.090182	0.386129
TraesCS2A02G236300	5.12814	5.16414	5.68695	3.83053	5.5795	7.95059	4.19045	5.16705	4.91455	4.3329	8.04612	8.48002	4.59951	0.67085	2.83857
TraesCS2A02G246100	4.1796	3.7298	4.22682	7.55084	5.21124	4.16903	3.34646	3.49252	2.34676	10.6615	12.4435	12.4171	7.19522	1.28696	10.4788
TraesCS2A02G306400	1.59028	0.649168	0.676418	17.1929	39.9117	52.7677	14.5014	16.6182	12.623	46.1986	97.1886	209.635	143.647	1.97956	2.41813
TraesCS2A02G471300LC	0.0114217	0	0	0	0	0	0	0	0	0.0132351	0	0.0119116	0	0	0
TraesCS2A02G456700	2.54345	2.78146	3.04111	3.51007	1.23799	0.0801008	0.918884	1.28799	0.228134	4.70747	6.63708	1.31306	2.71089	0.19834	0.323418
TraesCS2A02G492400	27.4591	20.0034	20.884	40.7833	16.9378	8.42986	12.7028	10.5773	0.963119	52.8893	18.6685	13.9327	15.9938	1.69052	7.70756
TraesCS2A02G581400	1.58442	1.55505	1.66156	2.57925	1.26969	0.350662	0.573805	0.627336	0.0221282	7.3414	3.29931	1.13451	2.18744	0.222373	0.215481
TraesCS2B02G254900	7.20079	8.26186	8.44449	7.11439	8.98984	9.46325	5.5058	7.55038	9.25818	7.18921	12.5182	11.0736	7.48294	1.24163	4.5828
TraesCS2B02G270400	5.03083	5.50349	5.35512	8.16824	5.80582	4.92746	4.15011	4.27007	4.26535	9.47283	13.356	13.3127	8.25159	1.7127	7.98026
TraesCS2B02G323100	17.6904	7.41859	6.43703	31.7452	74.4394	89.3107	27.3739	22.1517	15.4003	87.9555	197.354	275.727	297.477	3.58035	7.73962
TraesCS2B02G360200	0	0.0279273	0	0	0	0	0	0	0.0423075	0	0	0	0	0	0.00857185
TraesCS2B02G478900	2.76003	2.56028	2.84434	6.83912	4.92963	1.88109	1.52038	1.63261	0.635287	6.64241	7.1451	3.12112	3.99219	0.571827	0.584024
TraesCS2B02G520600	30.4538	23.1686	22.3573	44.6698	19.1635	9.48064	14.0743	11.1896	1.97885	55.1253	23.8797	22.3418	24.2568	1.51261	9.97305
TraesCS2B02G609200	1.45924	1.64539	1.91145	3.44659	1.83321	0.476378	0.555249	1.08629	0.193978	7.758	3.85821	1.56755	3.4185	0.26238	0.239712
TraesCS2D02G241400	5.9226	9.04768	7.85956	8.02303	8.31069	8.39071	5.05775	6.47185	7.88729	6.85705	13.2421	12.0691	8.59033	1.08815	3.24948
TraesCS2D02G248500	3.7373	3.29942	3.25526	5.8624	4.67466	3.72065	3.4167	2.81591	2.95064	10.43	11.7235	14.3109	7.45629	1.44643	7.43283
TraesCS2D02G304900	5.94027	3.96448	4.01504	19.0744	28.4381	27.3004	13.3513	11.1426	10.5333	57.3822	107.852	256.905	276.148	2.88981	7.13201
TraesCS2D02G340500	0	0	0	0	0	0	0	0	0	0	0	0	0	0	0
TraesCS2D02G457000	4.51783	2.87091	2.95819	7.04191	4.91132	0.482979	1.00653	1.81156	0.0843856	5.30604	8.86844	1.99021	4.76368	0.670915	0.324512
TraesCS2D02G492700	36.7261	24.4083	24.2755	45.4965	17.499	8.51113	16.0713	11.7975	2.60523	52.5945	19.0704	19.5791	19.6324	1.25524	11.8146
TraesCS2D02G725400LC	0.598326	0.987965	0.724513	0.90961	0.733845	0.917035	0.124882	0.369888	0.394557	1.44056	0.924091	1.79079	1.89763	0.178316	3.27124
TraesCS2D02G589800	1.57499	1.42055	1.74726	3.05041	1.21407	0.207572	0.630972	1.07638	0.00683945	8.21259	4.12676	2.24661	3.10633	0.280123	0.244773
TraesCS3A02G284800	3.4586	4.47031	4.03452	3.27913	3.94376	10.4376	2.61152	2.38029	6.31874	2.54835	3.99885	6.69128	1.58455	1.57212	1.05221
TraesCS3A02G319000	1.77234	1.42706	1.39406	1.53079	1.43441	1.68646	1.55634	1.45771	1.8998	2.69816	1.20173	2.72207	1.12078	0.136756	2.37193
TraesCS3A02G362800	1.22505	6.14272	5.19395	7.08242	0.33698	0.131604	0.838872	19.4473	15.7283	2.02074	8.59561	1.87346	4.46092	1.52052	9.67935
TraesCS3A02G512900	1.18142	1.71349	1.86089	1.91977	1.55532	1.19075	0.671686	1.09872	1.57375	3.64162	3.02388	2.8279	2.54506	0.585082	4.23053
TraesCS3B02G318700	3.2712	2.99317	2.70924	3.84093	3.62328	3.67556	3.6677	2.08078	4.06723	3.38721	7.02911	7.29775	3.85671	1.90805	1.59871
TraesCS3B02G347100	1.2395	1.59399	2.09258	1.33466	1.10386	1.73828	1.09492	1.41247	1.56522	1.79613	0.982729	1.48845	0.794951	0.148643	1.65335
TraesCS3B02G395200	1.48497	4.91665	4.71146	6.65255	0.320171	0.0182526	0.90149	17.573	10.1433	1.73748	7.85031	1.63751	5.73958	2.18031	5.08832
TraesCS3B02G543500	2.30063	2.65747	2.69584	3.8278	2.55902	2.47274	1.37035	1.88291	3.35888	4.01028	5.29928	9.55045	4.82564	0.699313	1.84246
TraesCS3B02G581600	1.76278	2.77339	3.00591	2.41423	1.85345	1.33181	0.864009	1.3844	1.37186	3.91165	3.63229	3.72282	3.30653	0.689019	3.34078
TraesCS3D02G284600	2.75526	2.36565	2.3317	2.99511	2.58009	1.9858	2.83061	1.73561	2.60923	3.66597	4.7112	3.25532	3.55754	1.67524	1.15695
TraesCS3D02G312300	1.98317	1.41815	1.3649	1.1193	0.895338	1.32547	1.01452	0.853152	0.81818	1.16546	0.770744	1.74871	0.906913	0.0707905	1.56775
TraesCS3D02G356500	1.88429	4.07748	3.74471	7.25448	0.293267	0.141604	1.20311	20.4629	12.4149	2.57826	7.86487	3.55152	5.53382	2.44426	7.61992
TraesCS3D02G489600	2.46196	2.93938	3.5518	4.57129	2.60616	2.91105	1.26324	1.77981	3.9154	5.65522	8.12587	9.38401	5.88158	0.84363	1.65182
TraesCS3D02G522600	1.80262	2.35809	2.43145	2.09472	1.47713	0.95306	0.640767	1.09917	1.21138	3.4467	4.15461	4.78123	3.25389	0.863591	2.39162
TraesCS5A02G173400	2.2995	2.68436	2.61845	2.21067	3.80052	3.67285	2.0907	3.23585	3.80048	3.36381	4.80764	8.09636	2.89806	0.739306	2.66873
TraesCS5A02G364400	1.78051	1.56259	1.95661	3.06473	1.85339	1.19442	1.19501	1.57475	0.671606	2.96328	2.1668	2.05248	2.06795	0.394842	2.83467
TraesCS5B02G170800	5.84923	5.94036	6.19637	4.81641	11.0941	12.2018	5.03433	8.00578	11.7445	10.1752	13.1224	21.2248	9.31185	1.22037	4.16416
TraesCS5B02G366300	1.93041	2.28397	1.49776	2.89453	1.72711	1.33892	1.4047	1.61407	0.660896	3.15761	2.59791	2.62494	2.37008	0.278776	2.56059
TraesCS5D02G123500	0	0	0	0	0	0	0	0	0	0	0	0	0	0	0
TraesCS5D02G177900	4.9688	4.2507	4.22004	3.05397	6.45646	8.72249	4.69769	5.1085	7.48431	6.92528	8.10054	23.3674	12.931	1.43439	7.67048
TraesCS5D02G373300	0.714823	0.584764	0.627484	1.17066	0.839454	0.442172	0.383795	0.501849	0.181011	1.15294	1.08119	0.97487	0.747216	0.104152	0.968169
TraesCS6A02G153100	0	0.0226467	0	26.2699	9.64818	0.0348813	0.140772	2.12975	1.42077	1.34723	5.08129	1.87367	0.0988693	5.00181	11.6554
TraesCS6A02G159700	0.494072	1.35284	1.32645	1.74866	1.6334	1.14847	0.459065	0.989223	2.20496	1.81605	1.22507	1.65379	1.22445	0.190368	0.519432
TraesCS6A02G261000	0.347439	0.126478	0.214049	1.74128	0.534181	0.190443	0.195749	0.460588	0.110976	4.16671	1.88714	0.273204	0.372879	0.0693387	0.299629
TraesCS6B02G180900	0	0	0	0	0	0	0	0	0	0	0	0	0	0	0
TraesCS6B02G191600	0.65393	1.51051	1.26784	1.29249	1.50552	1.30417	0.452672	0.791222	1.52453	1.62939	1.85259	2.59684	1.82204	0.188734	5.27654
TraesCS6B02G288400	0.171777	0.104941	0.190396	1.02508	0.358325	0.550102	0.135169	0.321922	0.166193	2.19049	0.884445	0.514617	0.347546	0.0622063	0.484958
TraesCS6D02G142500	0.0637105	0.0584005	0.0522661	10.9098	2.78111	0.0175416	0.175895	1.21342	0.0316619	2.44502	13.8151	0.274903	0.585333	4.00133	6.59908
TraesCS6D02G152800	0.696947	1.0097	0.773662	1.30817	1.01279	0.733764	0.271276	0.662745	1.39006	0.63288	0.533029	1.57314	1.33809	0.0765177	0.658019
TraesCS6D02G241800	0.248824	0.163443	0.193754	1.43009	0.464472	0.0617574	0.214651	0.31205	0.0802431	4.2244	1.80494	0.253431	0.313456	0.056427	0.42879
TraesCS7A02G185400	0.286349	0.152415	0.24553	0.460893	0.32769	0.276477	0.262002	0.229763	0.107761	0.748734	0.856534	1.05177	0.369877	0.0508691	0.0260582
TraesCS7A02G284800	23.0643	20.9389	20.5802	25.4079	25.1036	21.9449	21.4276	10.9642	8.10622	17.9902	13.2652	16.071	15.6907	15.7659	67.4646
TraesCS7B02G090600	0.0381722	0.0221118	0.0381051	0.809769	0.530106	0.463809	0.20035	0.385584	0.30593	1.363	2.05741	1.80335	0.692415	0.0511512	0.0619962
TraesCS7B02G200200	25.6587	20.1615	22.2212	31.2113	31.3112	15.8454	17.4397	10.3874	5.43615	29.9258	14.5951	17.2209	15.6072	7.40247	58.0751
TraesCS7D02G187100	0.0347569	0.0738873	0.0533754	0.0950462	0.0559536	0.0719777	0.0383141	0.0670067	0.0348523	0.431727	0.892634	1.21364	0.806354	0.024441	0
TraesCS7D02G282600	24.1262	27.1637	28.3643	33.2381	29.7279	25.7933	27.4472	19.6082	16.8932	32.0316	23.1272	25.1233	24.9712	12.0307	104.91
TraesCSU02G009000LC	1.32771	1.29053	1.20219	12.0878	4.6444	1.53509	1.37159	5.04711	0.744376	16.0549	9.12047	4.24202	3.72079	0.0519227	0.0547975
TraesCSU02G009100LC	1.0155	0.970439	0.933207	6.84082	2.33085	0.568447	0.906624	2.93683	0.368522	9.36529	5.24162	2.90731	1.27316	0.10722	0.0778541

## Sheet: Table S7
Table S7. The expression profiles of TaRCC1s salt, drought, heat, cold and stipe rust stresses
gene	cs_ck_6h	cs_Na_6h	cs_ck_12h	cs_Na_12h	cs_ck_24h	cs_Na_24h	cs_ck_48h	cs_Na_48h	control	dr_1h	heat_1h	dr_heat_1h	dr_6h	heat_6h	dr_heat_6h	3leaf_23℃	3leaf_4℃	Stripe_24h	Stripe_48h	Stripe_72h
TraesCS1A02G020400	2.51742	2.2199	1.68731	1.36825	1.95813	0.565883	1.73296	0.165814	0.154573	0.131661	0.0835856	0.0251129	0.14886	0.0865692	0.0581892	0.631064	0.719019	0.374734	0.559041	0.284382
TraesCS1A02G071100	0.78244	0.899897	0.746558	0.60312	0.794354	0.378332	0.611523	0.771991	0.125274	0.130589	0.155747	0.164338	0.114165	0.14211	0.140987	0.751041	0.521044	0.638227	0.46721	0.36218
TraesCS1A02G071200	0.152843	0.204077	0.310208	0.368012	0.306507	0	0.307811	0.170697	0.00873555	0.0235187	0.022183	0.0208735	0	0.00910755	0	0.012977	0	0	0.0215354	0.0216989
TraesCS1A02G076400	2.27368	2.29784	2.51402	2.94883	1.95978	3.94336	2.21982	2.02389	1.55398	1.31099	0.714832	0.627369	0.859639	2.15929	2.02226	3.63463	5.7709	2.27421	3.5616	4.50253
TraesCS1A02G240600	3.07847	4.50906	1.71526	2.69778	2.76751	2.0306	2.41758	1.31281	1.81743	1.46254	0.797302	0.518387	1.50421	1.47103	1.15998	2.61867	3.64708	2.56453	3.17537	3.45512
TraesCS1A02G366800	0.039835	0.107146	0.040549	0.017965	0.02001	0.017768	0.010953	0.135779	1.31268	1.24961	0.13141	0.275716	0.809896	0.657219	1.05655	1.49292	1.91084	0.7747	0.873244	1.23934
TraesCS1B02G024400	1.79323	2.54	0.836882	1.15647	1.46255	0.561611	1.24425	0.250042	0.520007	0.43757	0.29842	0.0818388	0.498455	0.257304	0.242679	0.236887	0.116589	0.268234	0.259229	0.166926
TraesCS1B02G145900LC	0.185548	0	0.070367	0	0	0	0.098151	0	0	0	0	0	0.0147135	0.0143034	0	0.00818263	0.0836393	0	0	0
TraesCS1B02G155400LC	0	0	0	0	0	0	0	0	0	0.11221	0	0.0717545	0.0493622	0	0	0.151068	0	1.67437	1.2672	2.12562
TraesCS1B02G252700	3.50981	5.35128	2.02252	3.34243	2.64965	2.06235	2.45514	1.08074	1.67206	1.50148	1.00386	0.847742	1.64457	1.79888	1.60893	1.94937	2.78824	1.91194	2.39723	1.97895
TraesCS1B02G384600	0.042203	0.151344	0.051436	0.182303	0.031628	0.291343	0.100033	0.18375	0.243883	0.291821	0.055363	0.0221166	0.236302	0.0258131	0.108649	0.82128	0.604296	0.207068	0.418042	0.220237
TraesCS1D02G019900	2.35153	4.59597	1.46346	2.72124	2.0824	1.55379	1.62713	0.261552	0.542368	0.340282	0.265635	0.127211	0.3888	0.285818	0.270473	0.670413	0.286138	0.604502	0.322591	0.562965
TraesCS1D02G073500	0.206245	0.20719	0.026326	0.12129	0.155232	0.365817	0.064524	0	0.0884757	0.0860631	0.06363	0.0703417	0.149235	0.146537	0.204627	0.0164854	0.0353756	0	0.0604281	0.0152139
TraesCS1D02G078800	4.01618	4.34169	4.8326	4.015	3.52188	5.56204	4.86936	3.60822	5.64768	5.59271	3.37418	4.04017	3.92419	9.93072	7.70927	5.76113	6.25757	6.29669	9.20948	8.24226
TraesCS1D02G240700	4.67383	4.75923	2.80718	3.49764	3.06091	2.15654	2.67311	1.41506	1.66324	1.70626	0.587981	0.670546	1.49564	1.73479	1.40056	2.63416	3.89916	1.7287	3.00836	3.63916
TraesCS1D02G372300	0.517619	0.930969	0.280428	0.95974	0.447447	1.50593	0.344861	0.971385	0.689097	0.65918	0.121102	0.218418	0.455583	0.44974	0.81125	0.929177	0.978802	0.515764	0.853817	0.816065
TraesCS2A02G236300	6.31816	8.4985	4.50843	7.17256	5.55593	7.55755	6.21608	7.11724	5.93001	6.08132	2.42612	1.35772	4.27344	7.31988	6.51865	9.21489	9.63688	8.26181	7.17524	9.51353
TraesCS2A02G246100	5.69878	7.28208	3.19306	4.52064	4.90004	3.08012	3.46119	3.26886	1.32817	1.23734	0.660377	0.458398	1.92983	1.84013	1.50972	3.02005	6.96613	1.43845	3.2167	3.28998
TraesCS2A02G306400	1.34385	0.943827	1.61902	0.386519	1.7774	0.453359	1.23989	0.140348	10.6255	10.5359	6.04641	4.73227	5.58768	3.79502	2.81233	19.4699	14.4623	9.77682	28.735	30.0816
TraesCS2A02G471300LC	2.76851	2.11801	1.42216	1.16684	1.7863	0.211727	1.14883	0	0	0	0	0	0	0	0	0	0	0.0513727	0.360337	0.288255
TraesCS2A02G456700	0	0	0	0.03441	0	0	0	0	0.0201612	0.0190406	0.0076278	0	0.00318103	0	0	0.00389717	0.593849	0	0	0
TraesCS2A02G492400	15.3574	13.5538	8.84858	9.7188	9.78509	6.38338	6.91439	7.24075	0.501595	0.441664	0.260731	0.229993	1.01864	0.640211	0.780041	3.18446	5.45678	4.98742	4.66145	5.83732
TraesCS2A02G581400	2.25489	2.68168	1.33311	1.33028	1.77298	0.535865	1.16391	0.047745	0.00725143	0.018741	0.0036279	0	0.00249439	0.00439177	0	0.0472627	0.147356	0.083389	0.173357	0.0429593
TraesCS2B02G254900	8.19133	11.1125	6.45328	10.2326	7.53857	10.0001	7.15271	7.04602	6.85353	7.44815	3.05028	1.84833	4.82206	7.75009	7.10831	9.73252	11.0838	12.3966	8.04317	10.4772
TraesCS2B02G270400	5.65185	7.54897	3.42721	3.98155	5.08451	2.33358	4.10971	2.25774	2.80317	2.52526	1.10485	0.593744	3.68444	3.19476	2.333	6.31756	14.2796	4.87316	5.47476	7.6353
TraesCS2B02G323100	17.758	12.3556	12.5791	6.08577	10.234	3.6811	8.42559	0.839208	15.5609	14.9908	8.85902	7.3857	19.0238	7.47125	7.36706	24.0358	27.5185	20.4754	39.1754	39.8604
TraesCS2B02G360200	0	0	0	0	0	0	0	0	0	0	0	0	0	0	0	0	0	0	0	0
TraesCS2B02G478900	2.94643	1.92644	1.82873	1.11114	1.88443	0.443252	1.35382	0.046649	0.601741	0.312065	0.203954	0.0790571	0.191486	0.149564	0.164096	0.909492	3.23149	1.38827	4.94247	3.78519
TraesCS2B02G520600	19.2432	16.2199	9.8951	10.2524	10.941	7.37854	9.0239	11.7137	1.69733	1.45584	0.948832	0.919704	2.76043	2.7317	2.94144	6.42629	4.73298	7.44418	6.19196	7.92147
TraesCS2B02G609200	2.59528	2.56448	1.62502	1.23661	1.52794	0.522248	1.17971	0.085271	0.172697	0.231933	0.0535704	0.0509968	0.147037	0.053609	0.0603002	0.0647237	0.158496	0.0193961	0.13676	0.0833258
TraesCS2D02G241400	7.47237	11.3096	6.63797	11.308	7.68889	11.3758	8.29432	9.35736	6.52285	6.80645	2.1925	1.41629	5.08286	7.93856	5.8973	7.55971	12.1704	14.9079	8.85847	12.0999
TraesCS2D02G248500	3.51353	5.29666	2.19549	3.13404	3.21681	1.97304	2.82638	2.25133	2.03338	1.78514	0.967695	0.52369	3.01136	2.14951	1.80733	4.09342	8.64516	1.63195	2.97991	4.00092
TraesCS2D02G304900	7.57338	5.31874	7.75392	3.05141	5.98302	2.5846	4.78806	0.877824	8.23935	11.6591	6.39885	3.09072	10.5529	4.80012	5.71861	17.8049	21.8084	14.1178	23.6152	32.362
TraesCS2D02G340500	0	0	0	0	0	0	0	0	0	0	0	0	0	0	0	0	0	0	0	0
TraesCS2D02G457000	3.70762	3.27162	1.88749	1.4838	2.44373	0.591929	1.6173	0.044861	0.134653	0.0627426	0.0180822	0.00727045	0.00918749	0.00604123	0.0106323	0.274546	4.4435	0.230099	0.97011	1.16036
TraesCS2D02G492700	16.5663	17.9135	9.5169	11.5844	12.539	6.24381	7.02569	6.50605	1.40818	1.40296	0.894945	0.869295	1.87614	2.03462	1.98453	6.48043	5.2072	3.85527	2.39552	2.85159
TraesCS2D02G725400LC	2.8428	2.47763	1.47076	1.65653	1.60132	0.574319	1.73441	0.067492	0.438422	0.604265	0.207616	0.600645	1.00841	3.55357	3.48681	0.601561	1.02516	0.143328	0.151191	0.0140988
TraesCS2D02G589800	1.96466	3.26885	0	2.21486	0.743212	3.57524	0.361556	2.75702	0.0296429	0.0317485	0.0233393	0.0206709	0.0125216	0.0748141	0.0438172	0.0273626	0.0570162	0.224103	0.280824	0.887882
TraesCS3A02G284800	2.38626	2.38398	2.27231	1.77352	3.29276	1.24446	4.82152	0.676776	3.32502	2.64518	1.53131	0.701909	5.53662	3.46221	2.91872	9.58995	6.42418	12.9247	6.95542	9.73592
TraesCS3A02G319000	1.70801	1.07938	1.54878	1.47064	1.4312	2.01306	1.25247	1.34776	1.79126	1.66029	0.989391	0.756456	1.23919	2.74185	1.84409	0.00457497	0	1.65615	1.7929	1.72277
TraesCS3A02G362800	0.108265	9.06309	0.13979	7.58071	1.33485	12.354	1.10954	7.66229	0.937595	6.50729	34.8628	52.1223	0.123438	3.24208	4.28027	0.121981	8.47246	7.53977	0.89008	1.44982
TraesCS3A02G512900	1.52553	3.04297	1.03492	2.27184	1.19145	1.85527	1.21515	2.55483	1.10375	1.09409	1.18874	0.875545	1.11039	2.70243	1.72559	1.63186	1.29442	1.82185	1.21814	1.19094
TraesCS3B02G318700	2.70401	2.20922	1.44401	2.03426	2.63323	1.40566	2.48325	1.75544	3.03081	2.54961	1.9386	0.61435	7.31942	4.41167	3.99268	5.18368	3.59667	8.02037	3.97002	5.07473
TraesCS3B02G347100	1.01449	1.10629	1.37295	0.68904	1.42905	1.02752	1.23988	1.04494	1.59581	1.52222	0.693356	0.321052	1.21441	1.4653	0.875692	1.2332	1.22762	0.792952	1.42041	0.75181
TraesCS3B02G395200	0.201324	4.92707	0.087717	5.47154	1.4452	5.50869	1.1144	3.86819	1.1013	5.89215	31.0982	45.9752	0.115098	1.50104	2.01734	0.0761338	5.65555	6.37489	1.50166	1.69343
TraesCS3B02G543500	2.36129	2.63595	1.48214	1.70118	2.07967	1.24692	1.81018	0.787008	2.7326	2.7798	1.62361	0.827911	3.46623	3.02751	3.98013	4.2615	5.58263	5.92355	3.77366	4.79158
TraesCS3B02G581600	1.81567	3.5915	1.70008	2.39888	1.81085	2.19993	2.0193	1.50511	1.41333	1.97688	1.12502	0.926271	2.01184	3.28358	2.68532	2.51183	1.76039	3.07282	1.72833	2.23732
TraesCS3D02G284600	1.96201	5.22165	1.09134	4.43628	2.70064	4.58205	2.6666	2.96938	1.61892	1.47474	1.37754	0.488387	5.88559	0.7057	1.05312	3.2785	2.23665	4.24178	3.03943	2.68294
TraesCS3D02G312300	1.38655	1.71484	0.965624	1.50254	1.03824	3.38575	0.890125	4.76555	1.06433	0.985659	0.54672	0.413294	0.673284	0.966549	0.625503	1.74243	0.780742	1.09895	1.11857	0.969223
TraesCS3D02G356500	0.142019	3.86905	0.118504	5.2536	1.88534	6.69361	1.28967	4.91665	1.63746	5.58254	37.5938	59.1937	0.21944	2.79086	3.7472	0.103399	12.2973	9.72623	1.57328	2.08904
TraesCS3D02G489600	2.76754	2.60644	1.92291	1.72532	2.51166	1.33777	2.26931	1.45752	2.64797	2.62545	1.5869	0.815919	3.80832	4.947	5.66548	3.16869	5.60479	5.25188	3.29325	3.92697
TraesCS3D02G522600	2.14399	2.90862	2.15886	1.9427	1.845	1.59522	2.00847	1.20551	1.13849	1.93491	0.973916	0.964387	1.31905	6.14435	4.75198	1.73927	1.44112	2.03101	0.915493	1.37872
TraesCS5A02G173400	1.99552	2.22303	2.12923	1.67749	2.54143	1.95178	2.62328	2.81736	3.803	3.36239	9.51053	12.9315	1.62499	8.70547	7.49724	4.25141	1.21435	1.12489	1.71371	2.0191
TraesCS5A02G364400	1.1759	1.89438	1.07495	1.33481	0.65184	0.743356	0.813721	0.454002	0.34682	0.26323	0.123344	0.179947	0.383513	0.245154	0.125182	0.872795	0.740864	0.533104	0.384766	0.564735
TraesCS5B02G170800	4.86099	2.88139	4.68639	1.89897	4.60652	1.91472	5.19825	2.5603	9.91849	10.2919	12.6882	22.5445	6.35277	40.0371	24.9382	9.75592	3.50825	3.46008	4.05803	3.17922
TraesCS5B02G366300	1.17622	1.91057	0.863953	1.55477	0.779562	1.38403	1.17195	0.211413	0.69933	0.727438	0.439675	0.416916	0.717735	0.837932	0.631439	0.989559	0.988328	0.527565	0.780463	1.21832
TraesCS5D02G123500	0	0	0	0	0	0	0	0	0	0	0	0	0	0	0	0	0	0	0	0
TraesCS5D02G177900	3.84081	3.27006	3.3496	2.30144	3.66657	2.3066	5.28888	3.89176	8.0715	8.19943	14.4151	27.3236	5.87779	63.8131	43.5213	7.97714	2.18514	2.12163	3.16214	2.06752
TraesCS5D02G373300	0.583514	0.622821	0.353977	0.625917	0.321643	0.717924	0.310582	0.193703	0.340963	0.302413	0.128174	0.0694609	0.262594	0.321796	0.23741	0.375873	0.295437	0.255038	0.305555	0.308192
TraesCS6A02G153100	0	0	0	0	0	0	0	0	0.0714984	0.0655305	0.0477769	0.0396741	0	0.0538801	0.0527637	0	0	0	0	0.0756033
TraesCS6A02G159700	0.548141	0.436366	0.445919	0.221397	0.245683	0.314601	0.646535	0.99151	0.630053	0.833688	1.01266	0.600652	0.739549	1.44168	0.934492	0	0	1.39007	0.759795	0.614438
TraesCS6A02G261000	0.086636	0.366416	0.090482	0.444118	0.153481	0.11837	0.090318	0.13383	0.0287465	0.0417631	0.0190608	0.021476	0.0382773	0.0687647	0.0635673	0.0657331	0.188121	0.00700313	0.0451416	0.0449933
TraesCS6B02G180900	0	0	0	0	0	0	0	0	0	0	0	0	0	0	0	0	0	0	0	0
TraesCS6B02G191600	0.913947	1.00396	0.668599	0.551482	0.75006	1.33364	0.798392	1.2839	0.254638	0.18562	0.345805	0.23971	0.215361	0.669663	0.531337	0.272126	0.320337	0.050508	0.195787	0.295998
TraesCS6B02G288400	0.118138	0.170921	0.038941	0.224984	0.097579	0.38535	0.050944	0.343246	0.11032	0.100801	0.568958	0.452752	0.086616	0.318989	0.285719	0.12694	0.173713	0.063723	0.107364	0.13516
TraesCS6D02G142500	0	0.032821	0	0	0.049169	0.043468	0.026752	0	0.009352	0.015907	0.0064144	0.0132245	0	0.0347198	0	0	0.0203743	0	0	0.045808
TraesCS6D02G152800	0.656406	0.509385	0.443278	0.283056	0.409884	0.21236	0.190376	0.300034	1.67673	1.80303	1.44754	0.707337	2.0045	2.03245	1.68429	1.45247	2.3759	1.5212	0.617434	1.09479
TraesCS6D02G241800	0.136757	0.977917	0.082134	0.722153	0.145066	0.377393	0.085678	0.318242	0.0343652	0.0305105	0.0153386	0.0230043	0.0343838	0.0811763	0.0943787	0.0364282	0.219517	0.0231177	0.21563	0.10046
TraesCS7A02G185400	0.225234	0.143693	0.119648	0.112766	0.213349	0.038122	0.219173	0.120364	0.20601	0.181915	0.0145335	0.0203935	0.0879026	0.0344437	0.0418156	0.209133	0.444308	0.0838843	0.249076	0.303351
TraesCS7A02G284800	17.4958	13.1266	12.3379	8.42451	12.59	7.25405	12.9123	4.80958	4.21073	4.47774	4.39738	3.64485	5.3466	6.2648	7.28898	5.3579	18.5381	23.2764	16.9496	19.4115
TraesCS7B02G090600	0.014122	0.042725	0	0.103528	0.048868	0.075567	0	0.023859	0.234706	0.234672	0.0814889	0.0317691	0.101774	0.0501146	0.0595111	0.504018	1.41264	0.411923	0.734554	0.50402
TraesCS7B02G200200	18.752	21.0231	12.4008	16.6605	13.3708	11.8536	12.9073	6.56332	3.47903	3.73481	2.60994	2.38755	7.68499	4.69249	7.28674	3.01025	9.613	12.6418	10.8134	10.2526
TraesCS7D02G187100	0.058484	0	0.063893	0.023206	0.036841	0	0.050002	0.022746	0.0378338	0.0277996	0.0144471	0.00569165	0.0100929	0	0	0.0887794	0.279423	0.19154	0.0332888	0.142656
TraesCS7D02G282600	24.2572	19.0259	15.0017	14.2307	17.6414	5.36022	15.064	4.9227	8.68905	8.757	7.05084	7.19	7.50461	18.4124	19.1829	17.6381	37.3995	38.5794	45.04	54.702
TraesCSU02G009000LC	3.90686	3.33427	3.2127	1.49604	3.80835	0	2.52165	0.619009	0.335614	0.113782	0.0857365	0.13541	0.0628125	0.182628	0	0.494105	0.32114	0.256801	0.61113	0.190007
TraesCSU02G009100LC	1.53064	2.3859	1.3577	1.3236	2.06096	0.336619	1.13641	0.53263	0.0880039	0.10953	0.111117	0.0771531	0.10866	0.111317	0.0773184	0.310299	0.195551	0.194976	0	0.0796738

## Sheet: Table S8
Table S8. The primers of RCC1-3A, RCC1-3B, RCC1-3D, Myb-7B and Myb-7D for Subcellular localization
3A_3D-RCC1-CDS-F	acgggggacgagctcggtaccATGAACGGCGGCGGC
RCC1-3B-CDS-F	acgggggacgagctcggtaccATGAACGGCGGCGAC
RCC1-3A-3B-3D-CDS-R	gcccttgctcaccatgtcgacCGTCGGGGACTCCGC
MYB-7B-7D-CDS-F	acgggggacgagctcggtaccATGGAGATAAATTCTTCGGGTGAGG
MYB-7B-CDS-R	gcccttgctcaccatgtcgacCTTCTGCTGATCCATGTGGTG
MYB-7D-CDS-R	gcccttgctcaccatgtcgacCTTGTGCTGATCCATGTGGT

## Sheet: Table S9
Table S9. The primers of RCC1-3A, RCC1-3B, RCC1-3D, Myb-7B and Myb-7D for qRT-PCR
Gene	F	R
RCC1-3A	TTGTTAGGAGTTTGGTAGACCC	ATCCTCCTAACTCGACCGTATA
RCC1-3B	TGGTGGATGCCCCCAGCCTGGAAGA	CCAGCCGCACGACACGTTCAG
RCC1-3D	CACAGTGCAATAATAACAGATGAAG	CAGGTGGTACTCATCCACGGGGACG
MYB-7B	GGTCGTATGGCTTTCGATAAAC	GGTGTGACAATTCAATGGGAAA
MYB-7D	GCAGTTGAAGCCAAATACCGC	CCAGAAGTGTTGGATGGATG
